# Supplementary material for: Back to the Salt Mines: Genome and Transcriptome Comparisons of the Halophilic Fungus Aspergillus salisburgensis and Its Halotolerant Relative Aspergillus sclerotialis
Source: Genes (Basel). 2019 May 20;10(5):381. doi: 10.3390/genes10050381 (PMC6563132; doi:10.3390/genes10050381)
Supplement: Supplementary file 1 [file genes-10-00381-s001.zip › Aspergillus salisburgensis Supplementary Table.xlsx]

## Sheet: Sheet1
Tab Name	Description
GenInfo	Information on A. salisburgensis and A. sclerotialis
phiSclGeneFunctionalAnnotation	Functional annotation of A. scleoritialis
phiSpGeneFunction	Functional annotation of A. salisburgensis
EnrichmentSpecificGenes	Functional enrichment of species specific genes in A. sclerotialis and A. salisburgensis
Over	Overrepresented functional annotation from genome comparisons between A. salisburgensis and other genomes
Under	Underrepresented functional annotation from genome comparisons between A. salisburgensis and other genomes
Cafe	CAFE analysis
Pathway	Specific pathways check for gene presence and regulation
phiSclUpregulated	Upregulated genes in halotolerant
phiSclDownregulated	Downregulated genes in halotolerant
phiSpUpregulated	Upregulated genes in halophile
phiSpDownregulated	Downregulated genes in halophile
SymDiffDEPhiSpPhiScl	Comparative transcriptomics of 1-to-1 homologues between the halotolerant and halophile

## Sheet: GenInfo
	A. sclerotialis	A. salisburgensis
Genome Size	27983302	21939388
Contig > 500	1704	1351
N50	40989	38783
Coverage
Missing Busco	174	221
Total Busco	4406	4406
	96.0508	94.9841

## Sheet: phiSclGeneFunctionalAnnotation
Gene ID	Annotation
g10063	IPR013892	Cytochrome_c_oxidase_biogenesis_protein_Cmc1-like	0PS0F	conserved_hypothetical_protein		PF08583	Cytochrome_c_oxidase_biogenesis_protein_Cmc1_like
g1017	IPR016197	Chromo_domain-like	IPR023780	Chromo_domain	PF00385	Chromo_(CHRromatin_Organisation_MOdifier)_domain	SSF54160	Chromo domain-like
g10221	0PT20	NA
g10456	IPR011058	Cyanovirin-N	0PRSD	CVNH	PF08881	CVNH_domain		SSF51322	Cyanovirin-N
g1572	IPR007130	Diacylglycerol_acyltransferase	0PF9N	diacylglycerol_o-acyltransferase			PF03982	Diacylglycerol_acyltransferase_	SSF69593	Glycerol-3-phosphate (1)-acyltransferase
g1702	IPR016185	Pre-ATP-grasp_domain	IPR005615	Glutathione_synthase_eukaryotic	IPR004887	Glutathione_synthase_substrate-binding_eukaryotic	0PICP	glutathione_synthetase	6.3.2.3	Glutathione synthase.	00270	Cysteine_and_methionine_metabolism	00480	Glutathione_metabolism		PF03917	Eukaryotic_glutathione_synthase_ATP_binding_domain	PF03199	Eukaryotic_glutathione_synthase	SSF56059	Glutathione synthetase ATP-binding domain-like	SSF52440	PreATP-grasp domain	TIGR01986	glutathione_synthetase
g6833	0PM24	Component_of_the_Mediator_complex,_a_coactivator_involved_in_the_regulated_transcription_of_nearly_all_RNA_polymerase_II-dependent_genes._Mediator_functions_as_a_bridge_to_convey_information_from_gene-specific_regulatory_proteins_to_the_basal_RNA_polymerase_II_transcription_machinery._Mediator_is_recruited_to_promoters_by_direct_interactions_with_regulatory_proteins_and_serves_as_a_scaffold_for_t…
g7459	IPR023214	HAD-like_domain	IPR006439	HAD_hydrolase_subfamily_IA	0PKDS	HAD_superfamily_hydrolase	PF00702	haloacid_dehalogenase-like_hydrolase	SSF56784	HAD-like	TIGR01549	HAD_hydrolase_family_IA_variant_1
g8382	IPR023214	HAD-like_domain	IPR006439	HAD_hydrolase_subfamily_IA	IPR010237	Pyrimidine_5-nucleotidase	0PJ6V	Pyrimidine_5'-nucleotidase		PF13419	Haloacid_dehalogenase-like_hydrolase	SSF56784	HAD-like	TIGR01509	HAD_hydrolase_family_IA_variant_3	TIGR01993	pyrimidine_5'-nucleotidase
g8441	0Q1IB	NA
jg1	IPR011531	Bicarbonate_transporter_C-terminal	0PFMV	Anion_exchange_family_protein	PF00955	HCO3-_transporter_family	2A31	the_anion_exchanger_(ae)_family
jg1000	IPR014048	Methylated-DNA-[protein]-cysteine_S-methyltransferase_DNA_binding	0QD6E	MGMT_family		PF01035	6-O-methylguanine_DNA_methyltransferase_DNA_binding_domain	SSF46767	Methylated DNA-protein cysteine methyltransferase, C-terminal domain
jg10000	IPR022137	Protein_of_unknown_function_DUF3669_zinc_finger_protein	0PP0U	Zinc_finger_protein_	PF12417	Zinc_finger_protein_
jg10001	0PHP1	M_protein_repeat_protein
jg10003	0Q2HB	Inherit_from_KOG:_Ankyrin_Repeat_Protein
jg10004	IPR027417	P-loop_containing_nucleoside_triphosphate_hydrolase	IPR011990	Tetratricopeptide-like_helical_domain	IPR019734	Tetratricopeptide_repeat	IPR002182	NB-ARC	0PUAK	NA	PF13181	Tetratricopeptide_repeat	PF00931	NB-ARC_domain	SSF52540	P-loop containing nucleoside triphosphate hydrolases	SSF48452	TPR-like
jg10005	0PQ0C	NA	PF15891	Nucleoside_2-deoxyribosyltransferase_like
jg10006	0PJZV	NA
jg10007	IPR020846	Major_facilitator_superfamily_domain	IPR024371	Acetyl-coenzyme_A_transporter_1	0PH6F	A_transporter	PF13000	Acetyl-coenzyme_A_transporter_1	2A1	the_major_facilitator_superfamily_(mfs)	SSF103473	MFS general substrate transporter
jg10008	0Q1WK	NA
jg1001	IPR011009	Protein_kinase-like_domain	IPR000719	Protein_kinase_domain	0PFP2	protein_kinase_dsk1			PF00069	Protein_kinase_domain	9A15	the_autophagy-related_phagophore-formation_transporter_(apt)_family		SSF56112	Protein kinase-like (PK-like)
jg10010	0Q1WK	NA
jg10015	0PIQ5	(Mfs)_transporter	2A1	the_major_facilitator_superfamily_(mfs)
jg10016	IPR020846	Major_facilitator_superfamily_domain	IPR005828	Major_facilitator__sugar_transporter-like	0PFSV	transporter		PF00083	Sugar_(and_other)_transporter	2A1	the_major_facilitator_superfamily_(mfs)	SSF103473	MFS general substrate transporter
jg10017	0PKDB	conserved_hypothetical_protein
jg10018	0Q2KX	NA	PF16015	Promethin
jg10019	IPR016024	Armadillo-type_fold	IPR001494	Importin-beta_N-terminal_domain	0PFB1	importin_13	PF03810	Importin-beta_N-terminal_domain	SSF48371	ARM repeat
jg1002	IPR002715	Nascent_polypeptide-associated_complex_NAC_domain	0PPVK	Component_of_the_nascent_polypeptide-associated_complex_(NAC),_a_dynamic_component_of_the_ribosomal_exit_tunnel,_protecting_the_emerging_polypeptides_from_interaction_with_other_cytoplasmic_proteins_to_ensure_appropriate_nascent_protein_targeting_(By_similarity)._The_NAC_complex_also_promotes_mitochondrial_protein_import_by_enhancing_productive_ribosome_interactions_with_the_outer_mitochondrial_m…		PF01849	NAC_domain
jg10020	IPR000994	Peptidase_M24_structural_domain	IPR028980	Creatinase/Aminopeptidase_P_N-terminal		0PFDG	Catalyzes_the_removal_of_a_penultimate_prolyl_residue_from_the_N-termini_of_peptides_(By_similarity)			PF00557	Metallopeptidase_family_M24	PF16189	Creatinase/Prolidase_N-terminal_domain	PF16188	C-terminal_region_of_peptidase_M24	SSF55920	Creatinase/aminopeptidase	SSF53092	Creatinase/prolidase N-terminal domain
jg10021	IPR007191	Sec8_exocyst_complex_component_specific_domain	0PGD6	exocyst_complex_component		PF04048	Sec8_exocyst_complex_component_specific_domain
jg10022	IPR011598	Myc-type_basic_helix-loop-helix_(bHLH)_domain	0PNSV	DNA_Binding_protein		PF00010	Helix-loop-helix_DNA-binding_domain		SSF47459	HLH, helix-loop-helix DNA-binding domain
jg10023	IPR021858	Protein_of_unknown_function_DUF3468	PF11951	Fungal_specific_transcription_factor_domain
jg10024	IPR011009	Protein_kinase-like_domain	0PF80	serine_threonine_protein_kinase			SSF56112	Protein kinase-like (PK-like)
jg10025	0PWQS	NA
jg10026	IPR016159	Cullin_repeat-like-containing_domain	IPR004140	Exocyst_complex_protein_Exo70	0PIGT	exocyst_complex_protein_EXO70		PF03081	Exo70_exocyst_complex_subunit	SSF74788	Cullin repeat-like
jg10027	IPR000362	Fumarate_lyase_family	IPR022761	Fumarate_lyase_N-terminal	IPR008948	L-Aspartase-like	IPR019468	Adenylosuccinate_lyase_C-terminal	IPR004769	Adenylosuccinate_lyase	0PIRI	adenylosuccinate_lyase	4.3.2.2	Adenylosuccinate lyase.	00250	Alanine,_aspartate_and_glutamate_metabolism	00230	Purine_metabolism		PF00206	Lyase	PF10397	Adenylosuccinate_lyase_C-terminus		SSF48557	L-aspartase-like	TIGR00928	adenylosuccinate_lyase
jg10028	IPR016035	Acyl_transferase/acyl_hydrolase/lysophospholipase	IPR002642	Lysophospholipase_catalytic_domain	0PJSF	phospholipase_A2		PF01735	Lysophospholipase_catalytic_domain		SSF52151	FabD/lysophospholipase-like
jg10029	IPR000340	Dual_specificity_phosphatase_catalytic_domain	IPR029021	Protein-tyrosine_phosphatase-like	0QD6P	phosphatase		PF00782	Dual_specificity_phosphatase_catalytic_domain	SSF52799	(Phosphotyrosine protein) phosphatases II
jg1003	0PI0W	conserved_hypothetical_protein
jg10030	0Q2VG	NA
jg10031	IPR002885	Pentatricopeptide_repeat	0PMY6	pentatricopeptide_repeat_protein	PF13812	Pentatricopeptide_repeat_domain
jg10032	IPR001163	LSM_domain_eukaryotic/archaea-type	IPR010920	LSM_domain	0PQRW	U6_snRNA-associated_Sm-like_protein_LSM4		PF01423	LSM_domain_		SSF50182	Sm-like ribonucleoproteins
jg10033	0PYV6	NA
jg10034	IPR016181	Acyl-CoA_N-acyltransferase	IPR017380	Histone_acetyltransferase_type_B_catalytic_subunit	IPR019467	Histone_acetyl_transferase_HAT1_N-terminal	0PHRB	histone_acetyltransferase_type_b_catalytic_subunit		PF10394	Histone_acetyl_transferase_HAT1_N-terminus	SSF55729	Acyl-CoA N-acyltransferases (Nat)
jg10035	IPR001810	F-box_domain	IPR017986	WD40-repeat-containing_domain	IPR001680	WD40_repeat	IPR003689	Zinc/iron_permease	IPR020472	G-protein_beta_WD-40_repeat	0PJB9	F-box_and_WD_repeat-containing_protein	GH18	chitinase_(EC_3.2.1.14);_endo-beta-N-acetylglucosaminidase_(EC_3.2.1.96);_xylanase_inhibitor;_concanavalin_B;_narbonin			PF00400	WD_domain_G-beta_repeat	PF02535	ZIP_Zinc_transporter	PF12937	F-box-like	2A5	the_zinc_(zn(2+))-iron_(fe(2+))_permease_(zip)_family			SSF81383	F-box domain	SSF50978	WD40 repeat-like
jg10036	IPR029069	HotDog_domain	0PM3A	Acyl-CoA_thioesterase			PF13622	Thioesterase-like_superfamily	SSF54637	Thioesterase/thiol ester dehydrase-isomerase
jg10037	IPR016040	NAD(P)-binding_domain	SSF51735	NAD(P)-binding Rossmann-fold domains
jg10038	IPR011701	Major_facilitator_superfamily	IPR020846	Major_facilitator_superfamily_domain	0PK2N	transporter	PF07690	Major_Facilitator_Superfamily	2A1	the_major_facilitator_superfamily_(mfs)	SSF103473	MFS general substrate transporter
jg10039	IPR021858	Protein_of_unknown_function_DUF3468	IPR001138	Zn(2)-C6_fungal-type_DNA-binding_domain	0PY8Z	NA	PF11951	Fungal_specific_transcription_factor_domain	PF00172	Fungal_Zn(2)-Cys(6)_binuclear_cluster_domain		SSF57701	Zn2/Cys6 DNA-binding domain
jg1004	IPR000560	Histidine_phosphatase_superfamily_clade-2	IPR029033	Histidine_phosphatase_superfamily	IPR016274	Histidine_acid_phosphatase_eukaryotic	0PI0W	conserved_hypothetical_protein	PF00328	Histidine_phosphatase_superfamily_(branch_2)	SSF53254	Phosphoglycerate mutase-like
jg10041	IPR018108	Mitochondrial_substrate/solute_carrier	IPR023395	Mitochondrial_carrier_domain	0PFFI	mitochondrial_phosphate_carrier_protein	GH20	beta-hexosaminidase_(EC_3.2.1.52);_lacto-N-biosidase_(EC_3.2.1.140);_beta-1,6-N-acetylglucosaminidase)_(EC_3.2.1.-);_beta-6-SO3-N-acetylglucosaminidase_(EC_3.2.1.-)		PF00153	Mitochondrial_carrier_protein	2A29	the_mitochondrial_carrier_(mc)_family	SSF103506	Mitochondrial carrier
jg10042	0PNT1	conserved_hypothetical_protein
jg10043	IPR003734	Protein_of_unknown_function_DUF155	0PFZK	sporulation_protein_RMD1	PF02582	Uncharacterised_ACR_YagE_family_COG1723
jg10044	0PY1Z	NA
jg10045	IPR027417	P-loop_containing_nucleoside_triphosphate_hydrolase	IPR016135	Ubiquitin-conjugating_enzyme/RWD-like	IPR000608	Ubiquitin-conjugating_enzyme_E2	IPR001752	Kinesin_motor_domain	0PGZJ	kinesin_heavy_chain	GH17	glucan_endo-1,3-beta-glucosidase_(EC_3.2.1.39);_glucan_1,3-beta-glucosidase_(EC_3.2.1.58);_licheninase_(EC_3.2.1.73);_beta-1,3-glucanosyltransglycosylase_(EC_2.4.1.-).			PF00179	Ubiquitin-conjugating_enzyme	PF00225	Kinesin_motor_domain	3A20	the_peroxisomal_protein_importer_(ppi)_family			SSF52540	P-loop containing nucleoside triphosphate hydrolases	SSF54495	UBC-like
jg10046	IPR016039	Thiolase-like	IPR002155	Thiolase	IPR020617	Thiolase_C-terminal	IPR020616	Thiolase_N-terminal	0PG5V	Acetyl-CoA_acetyltransferase			PF02803	Thiolase_C-terminal_domain	PF00108	Thiolase_N-terminal_domain	SSF53901	Thiolase-like	TIGR01930	acetyl-CoA_C-acyltransferase
jg10047	IPR024761	Transcription_factor_IIIC_90kDa_subunit_N-terminal	IPR024764	Transcription_factor_IIIC_putative_zinc-finger	0PMH8	Conserved_hypothetical_protein	PF12657	Transcription_factor_IIIC_subunit_delta_N-term	PF12660	Putative_zinc-finger_of_transcription_factor_IIIC_complex
jg10048	0PG9S	Participates_in_the_formation_of_the_lipid-linked_precursor_oligosaccharide_for_N-glycosylation._Involved_in_assembling_the_dolichol-pyrophosphate-GlcNAc(2)-Man(5)_intermediate_on_the_cytoplasmic_surface_of_the_ER		SSF53756	UDP-Glycosyltransferase/glycogen phosphorylase
jg10049	IPR011009	Protein_kinase-like_domain	IPR000719	Protein_kinase_domain	0PPC2	CMGC_SRPK_protein_kinase		PF00069	Protein_kinase_domain	SSF56112	Protein kinase-like (PK-like)
jg1005	IPR010828	Alcohol_acetyltransferase	0PR5Z	conserved_hypothetical_protein	PF07247	Alcohol_acetyltransferase	SSF52777	CoA-dependent acyltransferases
jg10050	IPR002205	DNA_topoisomerase_type_IIA_subunit_A/C-terminal	IPR001154	DNA_topoisomerase_II_eukaryotic-type	IPR013760	DNA_topoisomerase_type_IIA-like_domain	0PG8V	Control_of_topological_states_of_DNA_by_transient_breakage_and_subsequent_rejoining_of_DNA_strands._Topoisomerase_II_makes_double-strand_breaks_(By_similarity)		PF00521	DNA_gyrase/topoisomerase_IV_subunit_A	SSF56719	Type II DNA topoisomerase
jg10051	IPR029063	S-adenosyl-L-methionine-dependent_methyltransferase	IPR001077	O-methyltransferase_family_2	0PHAX	o-methyltransferase		PF00891	O-methyltransferase	SSF53335	S-adenosyl-L-methionine-dependent methyltransferases
jg10052	0PFXX	DNA_repair_protein_rad8
jg10053	IPR000560	Histidine_phosphatase_superfamily_clade-2	IPR029033	Histidine_phosphatase_superfamily	IPR016274	Histidine_acid_phosphatase_eukaryotic	0PGMK	Pfam:Acid_phosphat_A			PF00328	Histidine_phosphatase_superfamily_(branch_2)	SSF53254	Phosphoglycerate mutase-like
jg10054	IPR002293	Amino_acid/polyamine_transporter_I	IPR004841	Amino_acid_permease/_SLC12A_domain	0PHJU	amino_acid		PF00324	Amino_acid_permease	2A3	the_amino_acid-polyamine-organocation_(apc)_family
jg10055	IPR027417	P-loop_containing_nucleoside_triphosphate_hydrolase	IPR001650	Helicase_C-terminal	IPR014001	Helicase_superfamily_1/2_ATP-binding_domain	IPR011545	DEAD/DEAH_box_helicase_domain	IPR025313	Domain_of_unknown_function_DUF4217	0PFU2	ATP-dependent_RNA_helicase_required_for_ribosome_biogenesis._Involved_in_the_release_of_U14_snoRNA_in_pre-ribosomal_complexes._Required_for_pre-rRNA_cleavage_at_site_A2_(By_similarity)	CE11	UDP-3-0-acyl_N-acetylglucosamine_deacetylase_(EC_3.5.1.-).		PF00271	Helicase_conserved_C-terminal_domain	PF00270	DEAD/DEAH_box_helicase	PF13959	Domain_of_unknown_function_(DUF4217)	3A18	the_nuclear_mrna_exporter_(mrna-e)_family				SSF52540	P-loop containing nucleoside triphosphate hydrolases
jg10056	IPR001623	DnaJ_domain	0PJYX	DnaJ_domain_protein		PF00226	DnaJ_domain	3A5	the_general_secretory_pathway_(sec)_family		SSF46565	Chaperone J-domain
jg10057	IPR027417	P-loop_containing_nucleoside_triphosphate_hydrolase	IPR001650	Helicase_C-terminal	PF00271	Helicase_conserved_C-terminal_domain	SSF52540	P-loop containing nucleoside triphosphate hydrolases
jg10058	IPR017986	WD40-repeat-containing_domain	IPR001680	WD40_repeat	IPR002933	Peptidase_M20	IPR017149	Glutathione_degradosome_DUG2	0PIN5	WD_repeat_protein			PF00400	WD_domain_G-beta_repeat	PF01546	Peptidase_family_M20/M25/M40		SSF50978	WD40 repeat-like	SSF53187	Zn-dependent exopeptidases
jg10059	0PN3X	conserved_hypothetical_protein
jg1006	IPR007274	Ctr_copper_transporter	0PQ4J	Copper_transporter		PF04145	Ctr_copper_transporter_family	1A56	the_copper_transporter_(ctr)_family
jg10060	IPR023753	Pyridine_nucleotide-disulphide_oxidoreductase_FAD/NAD(P)-binding_domain	IPR002938	FAD-binding_domain	0PVXN	salicylate_hydroxylase		PF01494	FAD_binding_domain	SSF51905	FAD/NAD(P)-binding domain	SSF54373	FAD-linked reductases, C-terminal domain
jg10061	IPR001128	Cytochrome_P450	IPR002401	Cytochrome_P450_E-class_group_I	0PHET	Cytochrome_p450	PF00067	Cytochrome_P450	SSF48264	Cytochrome P450
jg10062	IPR029055	Nucleophile_aminohydrolases_N-terminal	IPR000246	Peptidase_T2_asparaginase_2	0PGVJ	Asparaginase				PF01112	Asparaginase	SSF56235	N-terminal nucleophile aminohydrolases (Ntn hydrolases)
jg10064	0PIR2	ATP-binding_RNA_helicase_involved_in_the_biogenesis_of_60S_ribosomal_subunits_and_is_required_for_the_normal_formation_of_25S_and_5.8S_rRNAs_(By_similarity)
jg10065	0PFEN	sugar_transporter	2A1	the_major_facilitator_superfamily_(mfs)
jg10066	IPR029052	Metallo-dependent_phosphatase-like	IPR004843	Calcineurin-like_phosphoesterase_domain_apaH_type	0PFRJ	Phosphoesterase	PF00149	Calcineurin-like_phosphoesterase	SSF56300	Metallo-dependent phosphatases
jg10067	IPR023214	HAD-like_domain	IPR006384	Pyridoxal_phosphate_phosphatase-related	0Q17A	Inherit_from_COG:_phosphatase	PF12710	haloacid_dehalogenase-like_hydrolase	SSF56784	HAD-like	TIGR01488	HAD_phosphoserine_phosphatase-like_hydrolase_family_IB	TIGR01489	2_3-diketo-5-methylthio-1-phosphopentane_phosphatase
jg10068	IPR029063	S-adenosyl-L-methionine-dependent_methyltransferase	0PJPR	tRNA_(Adenine-N(1)-)-methyltransferase	SSF53335	S-adenosyl-L-methionine-dependent methyltransferases
jg1007	0PWXE	Expression_library_immunization_antigen_1
jg10071	IPR001394	Peptidase_C19_ubiquitin_carboxyl-terminal_hydrolase	0PG83	ubiquitin_carboxyl-terminal_hydrolase				PF00443	Ubiquitin_carboxyl-terminal_hydrolase	SSF54001	Cysteine proteinases
jg10072	IPR013880	Yos1-like	0PRZ5	integral_membrane_protein_required_for_ER_to_Golgi_transport	PF08571	Yos1-like
jg10073	IPR005599	GPI_mannosyltransferase	0PI08	alpha-1,6-mannosyltransferase		PF03901	Alg9-like_mannosyltransferase_family
jg10074	IPR028133	Dynamitin	0PGGR	conserved_hypothetical_protein		PF04912	Dynamitin_
jg10075	0QED3	NA
jg10076	IPR015590	Aldehyde_dehydrogenase_domain	IPR016161	Aldehyde/histidinol_dehydrogenase	0PFAG	Methylmalonate-semialdehyde_dehydrogenase		PF00171	Aldehyde_dehydrogenase_family	SSF53720	ALDH-like
jg10077	IPR013320	Concanavalin_A-like_lectin/glucanase_domain	IPR009033	Calreticulin/calnexin_P_domain	IPR001580	Calreticulin/calnexin	0PFWS	Calnexin		PF00262	Calreticulin_family	SSF49899	Concanavalin A-like lectins/glucanases	SSF63887	P-domain of calnexin/calreticulin
jg10078	IPR001303	Class_II_aldolase/adducin_N-terminal	IPR027514	Methylthioribulose-1-phosphate_dehydratase_eukaryotes	IPR017714	Methylthioribulose-1-phosphate_dehydratase	0PHCC	Catalyzes_the_dehydration_of_methylthioribulose-1-_phosphate_(MTRu-1-P)_into_2,3-diketo-5-methylthiopentyl-1-_phosphate_(DK-MTP-1-P)_(By_similarity)	4.2.1.10	3-dehydroquinate dehydratase.	4.2.1.109	Methylthioribulose 1-phosphate dehydratase.	00270	Cysteine_and_methionine_metabolism	00400	Phenylalanine,_tyrosine_and_tryptophan_biosynthesis		PF00596	Class_II_Aldolase_and_Adducin_N-terminal_domain		SSF53639	AraD/HMP-PK domain-like	TIGR03328	methylthioribulose-1-phosphate_dehydratase
jg10079	IPR027267	Arfaptin_homology_(AH)_domain/BAR_domain	IPR001683	Phox_homologous_domain	IPR015404	Sorting_nexin_Vps5-like_C-terminal	0PI2Z	vacuolar_protein_sorting-associated_protein_vps5		PF00787	PX_domain	PF09325	Vps5_C_terminal_like		SSF103657	BAR/IMD domain-like	SSF64268	PX domain
jg10080	IPR011990	Tetratricopeptide-like_helical_domain	0PJEU	filamentation_protein_(Rhf1)	SSF48452	TPR-like
jg10082	IPR004837	Sodium/calcium_exchanger_membrane_region	0PHZ1	Sodium_calcium_exchanger_protein		PF01699	Sodium/calcium_exchanger_protein	2A19	the_ca(2+):cation_antiporter_(caca)_family
jg10083	IPR004837	Sodium/calcium_exchanger_membrane_region	0PHZ1	Sodium_calcium_exchanger_protein		PF01699	Sodium/calcium_exchanger_protein	2A19	the_ca(2+):cation_antiporter_(caca)_family
jg10084	IPR022816	Condensin_complex_subunit_2/barren	0PFHS	Regulatory_subunit_of_the_condensin_complex,_a_complex_required_for_conversion_of_interphase_chromatin_into_mitotic-like_condense_chromosomes._The_condensin_complex_probably_introduces_positive_supercoils_into_relaxed_DNA_in_the_presence_of_type_I_topoisomerases_and_converts_nicked_DNA_into_positive_knotted_forms_in_the_presence_of_type_II_topoisomerases_(By_similarity)		PF05786	Condensin_complex_subunit_2
jg10085	0PIM8	conserved_hypothetical_protein
jg10086	IPR013087	Zinc_finger_C2H2-type/integrase_DNA-binding_domain	0PIHY	Zinc_finger_protein	PF00096	Zinc_finger_C2H2_type	PF13912	C2H2-type_zinc_finger		SSF57667	beta-beta-alpha zinc fingers
jg10087		0PRIG	Protein_of_unknown_function_(DUF3074)	PF11274	Protein_of_unknown_function_(DUF3074)	SSF55961	Bet v1-like
jg10088	IPR018865	Serine-threonine_protein_kinase_19	0PPJB	Serine-threonine_protein_kinase_19	PF10494	Serine-threonine_protein_kinase_19
jg10089	IPR023214	HAD-like_domain	IPR001830	Glycosyl_transferase_family_20	IPR003337	Trehalose-phosphatase	IPR006379	HAD-superfamily_hydrolase_subfamily_IIB	0PH2A	alpha,alpha-trehalose_phosphate_synthase_subunit			PF00982	Glycosyltransferase_family_20	PF02358	Trehalose-phosphatase	SSF53756	UDP-Glycosyltransferase/glycogen phosphorylase	SSF56784	HAD-like	TIGR01484	HAD_hydrolase_family_IIB
jg1009	IPR017938	Riboflavin_synthase-like_beta-barrel	IPR013130	Ferric_reductase_transmembrane_component-like_domain	IPR013112	FAD-binding_8	0PHKD	Ferric_reductase	GH43	beta-xylosidase_(EC_3.2.1.37);_beta-1,3-xylosidase_(EC_3.2.1.-);_alpha-L-arabinofuranosidase_(EC_3.2.1.55);_arabinanase_(EC_3.2.1.99);_xylanase_(EC_3.2.1.8);_galactan_1,3-beta-galactosidase__(EC_3.2.1.145)		PF01794	Ferric_reductase_like_transmembrane_component	PF08022	FAD-binding_domain	5B1	the_phagocyte_(gp91(phox))_nadph_oxidase_family	SSF63380	Riboflavin synthase domain-like
jg10090	IPR029069	HotDog_domain	0PY40	Inherit_from_NOG:_diacylglycerol_kinase_activity	PF13622	Thioesterase-like_superfamily	SSF54637	Thioesterase/thiol ester dehydrase-isomerase
jg10091	IPR029069	HotDog_domain	IPR006683	Thioesterase_superfamily	0PX6T	thioesterase_family	PF03061	Thioesterase_superfamily	SSF54637	Thioesterase/thiol ester dehydrase-isomerase
jg10092	0PS2K	NA
jg10093	IPR000717	Proteasome_component_(PCI)_domain	IPR027528	Eukaryotic_translation_initiation_factor_3_subunit_M	0PFV2	Component_of_the_eukaryotic_translation_initiation_factor_3_(eIF-3)_complex,_which_is_involved_in_protein_synthesis_and,_together_with_other_initiation_factors,_stimulates_binding_of_mRNA_and_methionyl-tRNAi_to_the_40S_ribosome_(By_similarity)		PF01399	PCI_domain
jg10094	IPR027417	P-loop_containing_nucleoside_triphosphate_hydrolase	IPR000850	Adenylate_kinase/UMP-CMP_kinase	IPR006266	UMP-CMP_kinase	0PG3G	Uridylate_kinase	2.7.4.3	Adenylate kinase.	2.7.4.14	UMP/CMP kinase.	00230	Purine_metabolism	00240	Pyrimidine_metabolism	00730	Thiamine_metabolism			PF00406	Adenylate_kinase	SSF52540	P-loop containing nucleoside triphosphate hydrolases	TIGR01359	UMP-CMP_kinase_family
jg10095	IPR020846	Major_facilitator_superfamily_domain	0PHMS	transporter	2A1	the_major_facilitator_superfamily_(mfs)	SSF103473	MFS general substrate transporter
jg10096	IPR011701	Major_facilitator_superfamily	IPR020846	Major_facilitator_superfamily_domain	0PHMS	transporter	PF07690	Major_Facilitator_Superfamily	2A1	the_major_facilitator_superfamily_(mfs)	SSF103473	MFS general substrate transporter
jg10097	IPR020846	Major_facilitator_superfamily_domain	IPR005828	Major_facilitator__sugar_transporter-like	IPR003663	Sugar/inositol_transporter	0Q1Z0	Sugar_(and_other)_transporter	PF00083	Sugar_(and_other)_transporter	2A1	the_major_facilitator_superfamily_(mfs)	SSF103473	MFS general substrate transporter	TIGR00879	MFS_transporter_sugar_porter_(SP)_family
jg10098	IPR020846	Major_facilitator_superfamily_domain	IPR003492	Batten's_disease_protein_Cln3	IPR018460	Batten's_disease_protein_Cln3_subgroup	0PG9U	Involved_in_vacuolar_transport_and_vacuole_pH_homeostasis._Also_required_for_cytokinesis_(By_similarity)		PF02487	CLN3_protein	2A57	the_equilibrative_nucleoside_transporter_(ent)_family	SSF103473	MFS general substrate transporter
jg10099	IPR015424	Pyridoxal_phosphate-dependent_transferase	IPR005814	Aminotransferase_class-III	IPR004636	Acetylornithine/Succinylornithine_transaminase_family	0PG5K	Acetylornithine_aminotransferase		PF00202	Aminotransferase_class-III	SSF53383	PLP-dependent transferases	TIGR00707	transaminase_acetylornithine/succinylornithine_family
jg101	0PIDV	Transcription_factor
jg1010	IPR013087	Zinc_finger_C2H2-type/integrase_DNA-binding_domain	0PQTV	C2H2_type_zinc_finger
jg10100	0PPXV	protein_FMP21,_mitochondrial
jg10101	IPR000891	Pyruvate_carboxyltransferase	0PG5B	Hydroxymethylglutaryl-CoA_lyase		PF00682	HMGL-like	SSF51569	Aldolase
jg10102	IPR011037	Pyruvate_kinase-like_insert_domain	IPR005302	Molybdenum_cofactor_sulfurase_C-terminal	IPR005303	MOSC_N-terminal_beta_barrel	0PUTI	MOSC_N-terminal_beta_barrel_domain	PF03473	MOSC_domain	PF03476	MOSC_N-terminal_beta_barrel_domain	SSF50800	PK beta-barrel domain-like	SSF141673	MOSC N-terminal domain-like
jg10103	IPR016435	Diphthamide_synthesis_DPH1/DPH2		0PH0C	diphthamide_biosynthesis_protein_1		PF01866	Putative_diphthamide_synthesis_protein	TIGR00322	diphthamide_biosynthesis_enzyme_Dph1/Dph2_domain
jg10104	IPR001487	Bromodomain	0PQHX	Bromodomain	PF00439	Bromodomain	SSF47370	Bromodomain
jg10105	0PYHK	NA
jg10106	IPR031335	Glycosyl_hydrolase_family_63_C-terminal	IPR008928	Six-hairpin_glycosidase-like	0PGNA	cytoplasm_protein		3.2.1.10	Oligo-1,6-glucosidase.	3.2.1.106	Mannosyl-oligosaccharide glucosidase.	00052	Galactose_metabolism	00500	Starch_and_sucrose_metabolism	00510	N-Glycan_biosynthesis	PF03200	Glycosyl_hydrolase_family_63_C-terminal_domain	SSF48208	Six-hairpin glycosidases
jg10107	IPR000711	ATPase_OSCP/delta_subunit	IPR026015	F1F0_ATP_synthase_OSCP/delta_subunit_N-terminal_domain	0PNEN	Mitochondrial_membrane_ATP_synthase_(F(1)F(0)_ATP_synthase_or_Complex_V)_produces_ATP_from_ADP_in_the_presence_of_a_proton_gradient_across_the_membrane_which_is_generated_by_electron_transport_complexes_of_the_respiratory_chain._F-type_ATPases_consist_of_two_structural_domains,_F(1)_-_containing_the_extramembraneous_catalytic_core_and_F(0)_-_containing_the_membrane_proton_channel,_linked_together…		PF00213	ATP_synthase_delta_(OSCP)_subunit	3A2	the_h(+)-_or_na(+)-translocating_f-type_v-type_and_a-type_atpase_(f-atpase)_superfamily	SSF47928	N-terminal domain of the delta subunit of the F1F0-ATP synthase	TIGR01145	ATP_synthase_F1_delta_subunit
jg10108	IPR005301	MOB_kinase_activator_family	0PK5C	maintenance_of_ploidy_protein_mob1		PF03637	Mob1/phocein_family		SSF101152	Mob1/phocein
jg10109	IPR014848	Reduced_growth_phenotype_protein_1	0PGWE	intracellular_protein_transport_protein_(Sat1)	PF08737	Rgp1
jg1011	IPR013087	Zinc_finger_C2H2-type/integrase_DNA-binding_domain	IPR007219	Transcription_factor_domain_fungi	0PFYS	C2H2_transcription_factor	PF00096	Zinc_finger_C2H2_type	PF04082	Fungal_specific_transcription_factor_domain_		SSF57667	beta-beta-alpha zinc fingers
jg10110	IPR010487	Neugrin/Rrg9	0PR35	Required_for_respiratory_activity_and_maintenance_and_expression_of_the_mitochondrial_genome_(By_similarity)	PF06413	Neugrin
jg10111	IPR017986	WD40-repeat-containing_domain	IPR001680	WD40_repeat	IPR011047	Quinonprotein_alcohol_dehydrogenase-like_superfamily	0PKGW	WD_repeat_protein			SSF50978	WD40 repeat-like	SSF50998	Quinoprotein alcohol dehydrogenase-like
jg10112	IPR013940	Meiosis_specific_protein_Spo22/ZIP4/TEX11	0PIC9	NA	PF08631	Meiosis_protein_SPO22/ZIP4_like
jg10113	0PGWC	NA
jg10114	IPR005053	MobA/MobL_protein	PF03389	MobA/MobL_family
jg10115	IPR002020	Citrate_synthase	0PFD1	citrate_synthase		SSF48256	Citrate synthase
jg10116	0QD8C	serine_threonine_protein_kinase
jg10117	IPR000195	Rab-GTPase-TBC_domain	0PH7C	TBC_domain_protein		PF00566	Rab-GTPase-TBC_domain		SSF47923	Ypt/Rab-GAP domain of gyp1p
jg10118	0PP4A	conserved_hypothetical_protein
jg10119	IPR004910	Yippee/Mis18	0PPS5	Yippee_zinc-binding_protein	PF03226	Yippee_zinc-binding/DNA-binding_/Mis18_centromere_assembly
jg1012	IPR011009	Protein_kinase-like_domain	IPR000719	Protein_kinase_domain	IPR001660	Sterile_alpha_motif_domain	IPR013761	Sterile_alpha_motif/pointed_domain	IPR029458	Ras-binding_domain_of_Byr2	0PG4H	kinase_kinase_kinase	GH18	chitinase_(EC_3.2.1.14);_endo-beta-N-acetylglucosaminidase_(EC_3.2.1.96);_xylanase_inhibitor;_concanavalin_B;_narbonin			PF00069	Protein_kinase_domain	PF14847	Ras-binding_domain_of_Byr2	PF00536	SAM_domain_(Sterile_alpha_motif)	9B106	the_pock_size-determining_protein_(psdp)_family				SSF56112	Protein kinase-like (PK-like)	SSF47769	SAM/Pointed domain
jg10120	0PS83	Allergen_Asp
jg10121	IPR013509	Ribonucleotide_reductase_large_subunit_N-terminal	IPR008926	Ribonucleotide_reductase_R1_subunit_N-terminal	IPR000788	Ribonucleotide_reductase_large_subunit_C-terminal	IPR005144	ATP-cone_domain	IPR013346	Ribonucleotide_reductase_class_I__alpha_subunit	0PGH5	Provides_the_precursors_necessary_for_DNA_synthesis._Catalyzes_the_biosynthesis_of_deoxyribonucleotides_from_the_corresponding_ribonucleotides_(By_similarity)	1.17.4.1	Ribonucleoside-diphosphate reductase.	00230	Purine_metabolism	00240	Pyrimidine_metabolism	00480	Glutathione_metabolism		PF00317	Ribonucleotide_reductase_all-alpha_domain	PF02867	Ribonucleotide_reductase_barrel_domain	PF03477	ATP_cone_domain	SSF48168	R1 subunit of ribonucleotide reductase, N-terminal domain	SSF51998	PFL-like glycyl radical enzymes	TIGR02506	ribonucleoside-diphosphate_reductase_alpha_subunit
jg10122	0PZVT	cell_wall_protein	GH13	alpha-amylase_(EC_3.2.1.1);_pullulanase_(EC_3.2.1.41);_cyclomaltodextrin_glucanotransferase_(EC_2.4.1.19);_cyclomaltodextrinase_(EC_3.2.1.54);_trehalose-6-phosphate_hydrolase_(EC_3.2.1.93);_oligo-alpha-glucosidase_(EC_3.2.1.10);_maltogenic_amylase_(EC_3.2.1.133);_neopullulanase_(EC_3.2.1.135);_alpha-glucosidase_(EC_3.2.1.20);_maltotetraose-forming_alpha-amylase_(EC_3.2.1.60);_isoamylase_(EC_3.2.1…
jg10123	IPR027417	P-loop_containing_nucleoside_triphosphate_hydrolase	0Q19A	Inherit_from_opiNOG:_Phosphoribulokinase_uridine_kinase_family_protein	SSF52540	P-loop containing nucleoside triphosphate hydrolases
jg10124	0PSNT	NA
jg10125	IPR013221	Mur_ligase_central	IPR004101	Mur_ligase_C-terminal	0PH84	Folylpolyglutamate_synthase		SSF53623	MurD-like peptide ligases, catalytic domain	SSF53244	MurD-like peptide ligases, peptide-binding domain
jg10126	IPR011009	Protein_kinase-like_domain	IPR016024	Armadillo-type_fold	IPR000719	Protein_kinase_domain	0PG4D	Cell_division_control_protein	GH18	chitinase_(EC_3.2.1.14);_endo-beta-N-acetylglucosaminidase_(EC_3.2.1.96);_xylanase_inhibitor;_concanavalin_B;_narbonin			PF00069	Protein_kinase_domain	9B106	the_pock_size-determining_protein_(psdp)_family		SSF56112	Protein kinase-like (PK-like)	SSF48371	ARM repeat
jg10127	IPR011009	Protein_kinase-like_domain	IPR004147	UbiB_domain	0PI67	Ubiquinone_biosynthesis_protein	GH71	alpha-1,3-glucanase_(EC_3.2.1.59).		PF03109	ABC1_family	SSF56112	Protein kinase-like (PK-like)
jg10128	IPR002871	NIF_system_FeS_cluster_assembly_NifU_N-terminal	0PNQY	Iron_sulfur_cluster_assembly_protein			PF01592	NifU-like_N_terminal_domain	SSF82649	SufE/NifU
jg1013	IPR031309	Ribosomal_protein_L5_C-terminal	IPR022803	Ribosomal_protein_L5_domain	IPR031310	Ribosomal_protein_L5_N-terminal	0PIM5	mitochondrial_54S_ribosomal_protein_YmL7_YmL5		PF00673	ribosomal_L5P_family_C-terminus	PF00281	Ribosomal_protein_L5	SSF55282	RL5-like
jg10130	IPR018108	Mitochondrial_substrate/solute_carrier	IPR002067	Mitochondrial_carrier_protein	IPR023395	Mitochondrial_carrier_domain	0PIKK	Mitochondrial_carrier_protein	GH20	beta-hexosaminidase_(EC_3.2.1.52);_lacto-N-biosidase_(EC_3.2.1.140);_beta-1,6-N-acetylglucosaminidase)_(EC_3.2.1.-);_beta-6-SO3-N-acetylglucosaminidase_(EC_3.2.1.-)		PF00153	Mitochondrial_carrier_protein	2A29	the_mitochondrial_carrier_(mc)_family	SSF103506	Mitochondrial carrier
jg10131	IPR003197	Cytochrome_b-c1_complex_subunit_7	0PRDI	component_of_the_ubiquinol-cytochrome_c_reductase_complex_(complex_III_or_cytochrome_b-c1_complex),_which_is_part_of_the_mitochondrial_respiratory_chain		PF02271	Ubiquinol-cytochrome_C_reductase_complex_14kD_subunit	SSF81524	14 kDa protein of cytochrome bc1 complex (Ubiquinol-cytochrome c reductase)
jg10132	IPR003265	HhH-GPD_domain	IPR011257	DNA_glycosylase	0PJVX	DNA-3-methyladenine_glycosylase		PF00730	HhH-GPD_superfamily_base_excision_DNA_repair_protein		SSF48150	DNA-glycosylase
jg10137	0PKVH	conserved_hypothetical_protein
jg10138	IPR011990	Tetratricopeptide-like_helical_domain	0QEDU	Phosphorylase_superfamily	PF13424	Tetratricopeptide_repeat	SSF48452	TPR-like
jg10139	0Q1J1	NA
jg1014	IPR028881	PAN2_domain	0PGUJ	ubiquitin_C-terminal_hydrolase_family_protein		PF13423	Ubiquitin_carboxyl-terminal_hydrolase	SSF54001	Cysteine proteinases
jg10140	IPR021842	Protein_of_unknown_function_DUF3435	0PVGN	conserved_hypothetical_protein	PF11917	Protein_of_unknown_function_(DUF3435)
jg10141	IPR011701	Major_facilitator_superfamily	IPR020846	Major_facilitator_superfamily_domain	0PV9J	(Mfs)_transporter	CE14	N-acetyl-1-D-myo-inosityl-2-amino-2-deoxy-alpha-D-glucopyranoside_deacetylase_(EC_3.5.1.89);_diacetylchitobiose_deacetylase_(EC_3.5.1.-);_mycothiol_S-conjugate_amidase_(EC_3.5.1.-)	PF07690	Major_Facilitator_Superfamily	2A1	the_major_facilitator_superfamily_(mfs)	SSF103473	MFS general substrate transporter
jg10142	IPR001138	Zn(2)-C6_fungal-type_DNA-binding_domain	IPR007219	Transcription_factor_domain_fungi	0PVWB	Fungal_specific_transcription_factor_domain_	PF00172	Fungal_Zn(2)-Cys(6)_binuclear_cluster_domain	PF04082	Fungal_specific_transcription_factor_domain_			SSF57701	Zn2/Cys6 DNA-binding domain
jg10143	IPR023753	Pyridine_nucleotide-disulphide_oxidoreductase_FAD/NAD(P)-binding_domain	IPR002938	FAD-binding_domain	0PH8B	salicylate_hydroxylase		PF01494	FAD_binding_domain	SSF51905	FAD/NAD(P)-binding domain	SSF54373	FAD-linked reductases, C-terminal domain
jg10144	IPR011051	RmlC-like_cupin_domain	IPR013096	Cupin_2_conserved_barrel	0PMIH	Cupin_domain	PF07883	Cupin_domain	SSF51182	RmlC-like cupins
jg10146	IPR002347	Glucose/ribitol_dehydrogenase	IPR016040	NAD(P)-binding_domain	0PKSZ	NA	PF00106	short_chain_dehydrogenase	SSF51735	NAD(P)-binding Rossmann-fold domains
jg10147	IPR011701	Major_facilitator_superfamily	IPR020846	Major_facilitator_superfamily_domain	0PK1T	Major_Facilitator_Superfamily	PF07690	Major_Facilitator_Superfamily	2A1	the_major_facilitator_superfamily_(mfs)	SSF103473	MFS general substrate transporter
jg10148	IPR023631	Amidase_signature_domain	0PFMP	Acetamidase	6.3.5.7	Glutaminyl-tRNA synthase (glutamine-hydrolyzing).	00970	Aminoacyl-tRNA_biosynthesis		PF01425	Amidase	SSF75304	Amidase signature (AS) enzymes
jg10149	IPR011701	Major_facilitator_superfamily	IPR020846	Major_facilitator_superfamily_domain	IPR016181	Acyl-CoA_N-acyltransferase	IPR000182	GNAT_domain	0QDJA	Allantoate	GH78	alpha-L-rhamnosidase_(EC_3.2.1.40)	PF07690	Major_Facilitator_Superfamily	PF00583	Acetyltransferase_(GNAT)_family	2A1	the_major_facilitator_superfamily_(mfs)	SSF103473	MFS general substrate transporter	SSF55729	Acyl-CoA N-acyltransferases (Nat)
jg1015	IPR029048	Heat_shock_protein_70kD_C-terminal_domain	SSF100934	Heat shock protein 70kD (HSP70), C-terminal subdomain
jg10150	0QE86	NA
jg10151	IPR029062	Class_I_glutamine_amidotransferase-like	IPR002818	DJ-1/PfpI	0PNCK	ThiJ_PfpI_family_protein		PF01965	DJ-1/PfpI_family	SSF52317	Class I glutamine amidotransferase-like
jg10152	IPR007568	RTA-like_protein	0Q2UD	RTA1_like_protein	0PJXJ	RTA1_domain_protein	PF04479	RTA1_like_protein	9A26	the_lipid-translocating_exporter_(lte)_family
jg10153	IPR012336	Thioredoxin-like_fold	IPR013740	Redoxin	0PP0P	peroxisomal_membrane_protein			PF08534	Redoxin	SSF52833	Thioredoxin-like
jg10154	IPR001155	NADH:flavin_oxidoreductase/NADH_oxidase_N-terminal	0PHJW	NADH-dependent_flavin_oxidoreductase		PF00724	NADH:flavin_oxidoreductase_/_NADH_oxidase_family	SSF51395	FMN-linked oxidoreductases
jg10155	IPR016182	Copper_amine_oxidase_N-terminal	IPR015798	Copper_amine_oxidase_C-terminal	IPR015800	Copper_amine_oxidase_N2-terminal	IPR015802	Copper_amine_oxidase_N3-terminal	0PGC1	amine_oxidase		PF02727	Copper_amine_oxidase_N2_domain	PF01179	Copper_amine_oxidase_enzyme_domain	PF02728	Copper_amine_oxidase_N3_domain	SSF54416	Amine oxidase N-terminal region	SSF49998	Amine oxidase catalytic domain
jg10156	IPR032466	Metal_Hydrolase	IPR011059	Metal-dependent_hydrolase_composite_domain	IPR013108	Amidohydrolase_3	0QEHM	amidohydrolase_family			PF07969	Amidohydrolase_family	SSF51556	Metallo-dependent hydrolases	SSF51338	Composite domain of metallo-dependent hydrolases
jg10157	IPR011701	Major_facilitator_superfamily	IPR020846	Major_facilitator_superfamily_domain	0PFT2	transporter	GH78	alpha-L-rhamnosidase_(EC_3.2.1.40)	PF07690	Major_Facilitator_Superfamily	2A1	the_major_facilitator_superfamily_(mfs)	SSF103473	MFS general substrate transporter
jg10158	IPR001138	Zn(2)-C6_fungal-type_DNA-binding_domain	IPR007219	Transcription_factor_domain_fungi	0Q1AK	Transcription_factor	PF00172	Fungal_Zn(2)-Cys(6)_binuclear_cluster_domain	PF04082	Fungal_specific_transcription_factor_domain_			SSF57701	Zn2/Cys6 DNA-binding domain
jg10159	IPR009906	Protein_of_unknown_function_DUF1445	0PHXD	Protein_of_unknown_function_(DUF1445)	PF07286	Protein_of_unknown_function_(DUF1445)	SSF160920	PSTPO5379-like
jg1016	IPR020831	Glyceraldehyde/Erythrose_phosphate_dehydrogenase_family	IPR020829	Glyceraldehyde_3-phosphate_dehydrogenase_catalytic_domain	0PF9K	glyceraldehyde-3-phosphate_dehydrogenase		PF02800	Glyceraldehyde_3-phosphate_dehydrogenase_C-terminal_domain	SSF55347	Glyceraldehyde-3-phosphate dehydrogenase-like, C-terminal domain
jg10160	IPR001128	Cytochrome_P450	IPR002401	Cytochrome_P450_E-class_group_I	0PJG6	Cytochrome_p450		PF00067	Cytochrome_P450	SSF48264	Cytochrome P450
jg10161	IPR011701	Major_facilitator_superfamily	IPR020846	Major_facilitator_superfamily_domain	IPR001958	Tetracycline_resistance_protein_TetA/multidrug_resistance_protein_MdtG	0PHMI	multidrug_transporter	PF07690	Major_Facilitator_Superfamily	2A1	the_major_facilitator_superfamily_(mfs)	SSF103473	MFS general substrate transporter
jg10162	IPR001005	SANT/Myb_domain	IPR009057	Homeodomain-like	0PNVQ	MYB_DNA-binding_domain_protein	PF00249	Myb-like_DNA-binding_domain		SSF46689	Homeodomain-like
jg10163	IPR029035	DHS-like_NAD/FAD-binding_domain	IPR002773	Deoxyhypusine_synthase	0PHG4	Deoxyhypusine_synthase	GH2	beta-galactosidase_(EC_3.2.1.23)_;_beta-mannosidase_(EC_3.2.1.25);_beta-glucuronidase_(EC_3.2.1.31);_mannosylglycoprotein_endo-beta-mannosidase_(EC_3.2.1.152);_exo-beta-glucosaminidase_(EC_3.2.1.165)		PF01916	Deoxyhypusine_synthase	SSF52467	DHS-like NAD/FAD-binding domain	TIGR00321	deoxyhypusine_synthase
jg10165	IPR003409	MORN_motif	IPR001394	Peptidase_C19_ubiquitin_carboxyl-terminal_hydrolase	IPR008974	TRAF-like	0PH06	MATH_and_UCH		PF00443	Ubiquitin_carboxyl-terminal_hydrolase	PF13920	Zinc_finger_C3HC4_type_(RING_finger)	PF02493	MORN_repeat		SSF57850	RING/U-box	SSF54001	Cysteine proteinases	SSF49599	TRAF domain-like	SSF82185	Histone H3 K4-specific methyltransferase SET7/9 N-terminal domain
jg10167	IPR029063	S-adenosyl-L-methionine-dependent_methyltransferase	IPR001678	SAM-dependent_methyltransferase_RsmB/NOP2-type	IPR023267	RNA_(C5-cytosine)_methyltransferase		IPR011023	Nop2p	IPR023273	RNA_(C5-cytosine)_methyltransferase_NOP2	0PHXV	S-adenosylmethionine-dependent_methyltransferase_superfamily_domain-containing_protein	2.1.1.17	Phosphatidylethanolamine N-methyltransferase.	00564	Glycerophospholipid_metabolism		PF01189	16S_rRNA_methyltransferase_RsmF	PF17125	N-terminal_domain_of_16S_rRNA_methyltransferase_RsmF	SSF53335	S-adenosyl-L-methionine-dependent methyltransferases	TIGR00446	NOL1/NOP2/sun_family_putative_RNA_methylase
jg10168	0PNWE	conserved_hypothetical_protein		PF12754	Cell-cycle_control_medial_ring_component
jg10169	IPR017986	WD40-repeat-containing_domain	IPR001680	WD40_repeat	IPR013258	Striatin_N-terminal	0PJ75	Striatin_Pro11			PF00400	WD_domain_G-beta_repeat	PF08232	Striatin_family		SSF50978	WD40 repeat-like
jg10170	IPR011343	Deoxyribose-phosphate_aldolase	IPR002915	DeoC/FbaB/_lacD_aldolase	0PFNK	deoxyribose-phosphate_aldolase	4.1.2.4	Deoxyribose-phosphate aldolase.	00030	Pentose_phosphate_pathway		PF01791	DeoC/LacD_family_aldolase		SSF51569	Aldolase	TIGR00126	deoxyribose-phosphate_aldolase
jg10172	IPR022656	XPA_C-_terminal	IPR000465	XPA	IPR009061	Putative_DNA-binding_domain	0PICN	DNA_repair_protein_Rad14		PF05181	XPA_protein_C-terminus	SSF46955	Putative DNA-binding domain	TIGR00598	DNA_repair_protein
jg10173	IPR013717	PIG-P	0Q13D	PIG-P	2.4.1.19	Cyclomaltodextrin glucanotransferase.	2.4.1.198	Phosphatidylinositol N-acetylglucosaminyltransferase.	00500	Starch_and_sucrose_metabolism	00563	Glycosylphosphatidylinositol(GPI)-anchor_biosynthesis		PF08510	PIG-P
jg10174	IPR003864	Calcium-dependent_channel_7TM_region_putative_phosphate	IPR027815	10TM_putative_phosphate_transporter_cytosolic_domain		IPR022257	10TM_putative_phosphate_transporter_extracellular_tail	0PV80	DUF221_domain_protein	GH13	alpha-amylase_(EC_3.2.1.1);_pullulanase_(EC_3.2.1.41);_cyclomaltodextrin_glucanotransferase_(EC_2.4.1.19);_cyclomaltodextrinase_(EC_3.2.1.54);_trehalose-6-phosphate_hydrolase_(EC_3.2.1.93);_oligo-alpha-glucosidase_(EC_3.2.1.10);_maltogenic_amylase_(EC_3.2.1.133);_neopullulanase_(EC_3.2.1.135);_alpha-glucosidase_(EC_3.2.1.20);_maltotetraose-forming_alpha-amylase_(EC_3.2.1.60);_isoamylase_(EC_3.2.1…	PF02714	Calcium-dependent_channel_7TM_region_putative_phosphate	PF14703	Cytosolic_domain_of_10TM_putative_phosphate_transporter	PF13967	Late_exocytosis_associated_with_Golgi_transport_	PF12621	Extracellular_tail_of_10TM_putative_phosphate_transporter	1A17	the_calcium-dependent_chloride_channel_(ca-clc)_family
jg10175		0PI64	domain_protein	PF04424	Protein_of_unknown_function_(DUF544)_____
jg10176	IPR017423	tRNA_(adenine(58)-N(1))-methyltransferase_non-catalytic_subunit_TRM6	0PJ0M	Substrate-binding_subunit_of_tRNA_(adenine-N(1)-)-_methyltransferase,_which_catalyzes_the_formation_of_N(1)-_methyladenine_at_position_58_(m1A58)_in_initiator_methionyl-tRNA._Binds_RNA			PF04189	Gcd10p_family
jg10177	IPR007204	Actin-related_protein_2/3_complex_subunit_3	0PNX6	arp2_3_complex		PF04062	ARP2/3_complex_ARPC3_(21_kDa)_subunit	SSF69060	Arp2/3 complex 21 kDa subunit ARPC3
jg10178	IPR027417	P-loop_containing_nucleoside_triphosphate_hydrolase	IPR003593	AAA+_ATPase_domain	IPR003959	ATPase_AAA-type_core	0PFQP	replication_factor_c		PF00004	ATPase_family_associated_with_various_cellular_activities_(AAA)		SSF52540	P-loop containing nucleoside triphosphate hydrolases
jg10179	IPR021838	Protein_of_unknown_function_DUF3431	0PW2Y	Protein_of_unknown_function_(DUF3431)	PF11913	Protein_of_unknown_function_(DUF3431)
jg1018	IPR001199	Cytochrome_b5-like_heme/steroid_binding_domain	IPR000262	FMN-dependent_dehydrogenase	0PJ3B	Cytochrome_b2		PF00173	Cytochrome_b5-like_Heme/Steroid_binding_domain	PF01070	FMN-dependent_dehydrogenase		SSF51395	FMN-linked oxidoreductases	SSF55856	Cytochrome b5-like heme/steroid binding domain
jg10180	IPR000560	Histidine_phosphatase_superfamily_clade-2	IPR029033	Histidine_phosphatase_superfamily	0PKYM	conserved_hypothetical_protein		PF00328	Histidine_phosphatase_superfamily_(branch_2)	SSF53254	Phosphoglycerate mutase-like
jg10181	IPR001279	Metallo-beta-lactamase	0PIQ1	metallo-beta-lactamase_domain_protein	PF00753	Metallo-beta-lactamase_superfamily		SSF56281	Metallo-hydrolase/oxidoreductase
jg10183	IPR000504	RNA_recognition_motif_domain	IPR001374	R3H_domain	IPR024642	SUZ-C_domain	0PGY9	R3H_domain_protein	PF00076	RNA_recognition_motif_(aka_RRM_RBD_or_RNP_domain)	PF01424	R3H_domain	PF12901	SUZ-C_motif			SSF54928	RNA-binding domain, RBD	SSF82708	R3H domain
jg10184	0Q26Q	NA
jg10185	IPR023210	NADP-dependent_oxidoreductase_domain	0PJDA	aldo-keto_reductase	PF00248	Aldo/keto_reductase_family	SSF51430	NAD(P)-linked oxidoreductase
jg10186	IPR011991	Winged_helix-turn-helix_DNA-binding_domain	IPR000232	Heat_shock_factor_(HSF)-type_DNA-binding	0PG48	heat_shock_transcription_factor		PF00447	HSF-type_DNA-binding		SSF46785	Winged helix DNA-binding domain
jg10187	IPR001452	SH3_domain	IPR002130	Cyclophilin-type_peptidyl-prolyl_cis-trans_isomerase_domain	IPR029000	Cyclophilin-like_domain	0PHGD	PPIases_accelerate_the_folding_of_proteins._It_catalyzes_the_cis-trans_isomerization_of_proline_imidic_peptide_bonds_in_oligopeptides._Involved_in_pre-mRNA_splicing_(By_similarity)			PF00160	Cyclophilin_type_peptidyl-prolyl_cis-trans_isomerase/CLD	3D1	the_h(+)_or_na(+)-translocating_nadh_dehydrogenase_(ndh)_family	SSF50044	SH3-domain	SSF50891	Cyclophilin-like
jg10188	IPR016040	NAD(P)-binding_domain	IPR020828	Glyceraldehyde_3-phosphate_dehydrogenase_NAD(P)_binding_domain	IPR020831	Glyceraldehyde/Erythrose_phosphate_dehydrogenase_family	IPR020829	Glyceraldehyde_3-phosphate_dehydrogenase_catalytic_domain	IPR006424	Glyceraldehyde-3-phosphate_dehydrogenase_type_I	IPR019154	Arb2_domain	IPR023801	Histone_deacetylase_domain	IPR012098	Inorganic_phosphate_transporter_Pho88_fungi	0PHNX	histone_deacetylase	1.2.1.12	Glyceraldehyde-3-phosphate dehydrogenase (phosphorylating).	00010	Glycolysis_/_Gluconeogenesis	00710	Carbon_fixation_in_photosynthetic_organisms		PF02800	Glyceraldehyde_3-phosphate_dehydrogenase_C-terminal_domain	PF00044	Glyceraldehyde_3-phosphate_dehydrogenase_NAD_binding_domain	PF09757	Arb2_domain	PF00850	Histone_deacetylase_domain	PF10032	Phosphate_transport_(Pho88)		SSF51735	NAD(P)-binding Rossmann-fold domains	SSF55347	Glyceraldehyde-3-phosphate dehydrogenase-like, C-terminal domain	SSF52768	Arginase/deacetylase	TIGR01534	glyceraldehyde-3-phosphate_dehydrogenase_type_I
jg10189	IPR009072	Histone-fold	IPR007125	Histone_H2A/H2B/H3	IPR002119	Histone_H2A		0PNUW	Variant_histone_H2A_which_can_replace_H2A_in_some_nucleosomes._Nucleosomes_wrap_and_compact_DNA_into_chromatin,_limiting_DNA_accessibility_to_the_cellular_machineries_which_require_DNA_as_a_template._Histones_thereby_play_a_central_role_in_transcription_regulation,_DNA_repair,_DNA_replication_and_chromosomal_stability._DNA_accessibility_is_regulated_via_a_complex_set_of_post-translational_modific…		PF00125	Core_histone_H2A/H2B/H3/H4	PF16211	C-terminus_of_histone_H2A		SSF47113	Histone-fold
jg1019	IPR023753	Pyridine_nucleotide-disulphide_oxidoreductase_FAD/NAD(P)-binding_domain	IPR002938	FAD-binding_domain	PF01494	FAD_binding_domain	SSF51905	FAD/NAD(P)-binding domain
jg10190	IPR020846	Major_facilitator_superfamily_domain	IPR005828	Major_facilitator__sugar_transporter-like	IPR003663	Sugar/inositol_transporter	0PGYF	Sugar_(and_other)_transporter	PF00083	Sugar_(and_other)_transporter	2A1	the_major_facilitator_superfamily_(mfs)	SSF103473	MFS general substrate transporter	TIGR00879	MFS_transporter_sugar_porter_(SP)_family
jg10191	IPR016166	FAD-binding_type_2	IPR006094	FAD_linked_oxidase_N-terminal	IPR012951	Berberine/berberine-like	0PKT2	glucooligosaccharide_oxidase		PF01565	FAD_binding_domain_	PF08031	Berberine_and_berberine_like_	SSF56176	FAD-binding/transporter-associated domain-like
jg10192	IPR011765	Peptidase_M16_N-terminal	IPR011249	Metalloenzyme_LuxS/M16_peptidase-like	IPR007863	Peptidase_M16_C-terminal		0PIQE	A-pheromone_processing_metallopeptidase_Ste23			PF00675	Insulinase_(Peptidase_family_M16)	PF05193	Peptidase_M16_inactive_domain	PF16187	Middle_or_third_domain_of_peptidase_M16	SSF63411	LuxS/MPP-like metallohydrolase
jg10193	IPR016706	Cleavage/polyadenylation_specificity_factor_subunit_5	0PKIN	Cleavage_and_polyadenylation		PF13869	Nucleotide_hydrolase
jg10194	0Q28N	NA
jg10196	IPR029058	Alpha/Beta_hydrolase_fold	IPR021838	Protein_of_unknown_function_DUF3431	IPR005592	Mono-/di-acylglycerol_lipase_N-terminal	IPR002921	Fungal_lipase-like_domain	0PIKT	conserved_hypothetical_protein	PF11913	Protein_of_unknown_function_(DUF3431)	PF03893	Lipase_3_N-terminal_region	PF01764	Lipase_(class_3)	SSF53474	alpha/beta-Hydrolases
jg10197	IPR027417	P-loop_containing_nucleoside_triphosphate_hydrolase	IPR001977	Dephospho-CoA_kinase	0PI3Q	Dephospho-CoA_kinase	2.7.1.24	Dephospho-CoA kinase.	00770	Pantothenate_and_CoA_biosynthesis		PF01121	Dephospho-CoA_kinase	SSF52540	P-loop containing nucleoside triphosphate hydrolases	TIGR00152	dephospho-CoA_kinase
jg10198	IPR019324	M-phase_phosphoprotein_6	0PSM5	NA	PF10175	M-phase_phosphoprotein_6
jg10199	IPR019401	Zinc_finger_CHCC-type	0PPT3	nadh-ubiquinone_oxidoreductase		PF10276	Zinc-finger_domain	3D1	the_h(+)_or_na(+)-translocating_nadh_dehydrogenase_(ndh)_family
jg10200	IPR002110	Ankyrin_repeat	IPR020683	Ankyrin_repeat-containing_domain	0PRDD	Ankyrin_repeat		PF13857	Ankyrin_repeats_(many_copies)	PF12796	Ankyrin_repeats_(3_copies)	8A28	the_ankyrin_(ankyrin)_family		SSF48403	Ankyrin repeat
jg10201	0PY88	NA
jg10202	IPR001602	Uncharacterised_protein_family_UPF0047	0PMX6	domain)_protein	PF01894	Uncharacterised_protein_family_UPF0047	SSF111038	YjbQ-like	TIGR00149	secondary_thiamine-phosphate_synthase_enzyme
jg10203	IPR006913	Glutathione-dependent_formaldehyde-activating_enzyme/centromere_protein_V	IPR011057	Mss4-like	0PN30	conserved_hypothetical_protein	CE4	acetyl_xylan_esterase_(EC_3.1.1.72);__chitin_deacetylase_(EC_3.5.1.41);_chitooligosaccharide_deacetylase_(EC_3.5.1.-);_peptidoglycan_GlcNAc_deacetylase_(EC_3.5.1.-);_peptidoglycan_N-acetylmuramic_acid_deacetylase_(EC_3.5.1.-).	4.4.1.22	S-(hydroxymethyl)glutathione synthase.	00680	Methane_metabolism	PF04828	Glutathione-dependent_formaldehyde-activating_enzyme	SSF51316	Mss4-like
jg10204	IPR001810	F-box_domain	0PFA9	F-box_domain_protein	PF12937	F-box-like	SSF52047	RNI-like
jg10207	IPR023753	Pyridine_nucleotide-disulphide_oxidoreductase_FAD/NAD(P)-binding_domain	IPR006076	FAD_dependent_oxidoreductase	0PIN9	FAD_dependent_oxidoreductase	PF01266	FAD_dependent_oxidoreductase	SSF51905	FAD/NAD(P)-binding domain
jg10208	IPR029063	S-adenosyl-L-methionine-dependent_methyltransferase	0PMCI	WGS_project_CABT00000000_data,_contig	PF13489	Methyltransferase_domain	SSF53335	S-adenosyl-L-methionine-dependent methyltransferases
jg10209	0PZS2	NA
jg10210	IPR025110	AMP-binding_enzyme_C-terminal_domain	0PF89	long-chain-fatty-acid--CoA_ligase		PF13193	AMP-binding_enzyme_C-terminal_domain	4C1	the_proposed_fatty_acid_transporter_(fat)_family	SSF56801	Acetyl-CoA synthetase-like
jg10211	IPR000873	AMP-dependent_synthetase/ligase	IPR021838	Protein_of_unknown_function_DUF3431	0PF89	long-chain-fatty-acid--CoA_ligase		PF00501	AMP-binding_enzyme	PF11913	Protein_of_unknown_function_(DUF3431)	4C1	the_proposed_fatty_acid_transporter_(fat)_family	SSF56801	Acetyl-CoA synthetase-like
jg10213	0PXAA	NA
jg10214	0Q1JM	NA
jg10215	0PRFR	NA
jg10216	IPR032675	Leucine-rich_repeat_domain,_L_domain-like	0PKII	U2_small_nuclear_ribonucleoprotein_A		PF14580	Leucine-rich_repeat	SSF52058	L domain-like
jg10217	IPR011701	Major_facilitator_superfamily	IPR020846	Major_facilitator_superfamily_domain	0QDAA	Major_Facilitator_Superfamily	PF07690	Major_Facilitator_Superfamily	2A1	the_major_facilitator_superfamily_(mfs)	SSF103473	MFS general substrate transporter
jg10219	IPR016040	NAD(P)-binding_domain	IPR020828	Glyceraldehyde_3-phosphate_dehydrogenase_NAD(P)_binding_domain	IPR020831	Glyceraldehyde/Erythrose_phosphate_dehydrogenase_family	IPR020829	Glyceraldehyde_3-phosphate_dehydrogenase_catalytic_domain	IPR006424	Glyceraldehyde-3-phosphate_dehydrogenase_type_I	0PF9K	glyceraldehyde-3-phosphate_dehydrogenase	1.2.1.12	Glyceraldehyde-3-phosphate dehydrogenase (phosphorylating).	00010	Glycolysis_/_Gluconeogenesis	00710	Carbon_fixation_in_photosynthetic_organisms		PF02800	Glyceraldehyde_3-phosphate_dehydrogenase_C-terminal_domain	PF00044	Glyceraldehyde_3-phosphate_dehydrogenase_NAD_binding_domain		SSF51735	NAD(P)-binding Rossmann-fold domains	SSF55347	Glyceraldehyde-3-phosphate dehydrogenase-like, C-terminal domain	TIGR01534	glyceraldehyde-3-phosphate_dehydrogenase_type_I
jg1022	IPR000560	Histidine_phosphatase_superfamily_clade-2	0PF91	cortical_actin_cytoskeleton_protein_asp1	PF00328	Histidine_phosphatase_superfamily_(branch_2)
jg10220	IPR000407	Nucleoside_phosphatase_GDA1/CD39	0PH76	Nucleoside_Diphosphatase		PF01150	GDA1/CD39_(nucleoside_phosphatase)_family
jg10222	0PN61	NA	PF14269	Arylsulfotransferase_(ASST)
jg10223	IPR016024	Armadillo-type_fold	IPR013918	Nucleotide_exchange_factor_Fes1	0QD6W	Functions_as_a_nucleotide_exchange_factor_(NEF)_for_Hsp70_chaperones_which_accelerates_the_release_of_ADP._Required_for_fully_efficient_Hsp70-mediated_folding_of_proteins_(By_similarity)	PF08609	Nucleotide_exchange_factor_Fes1	SSF48371	ARM repeat
jg10224	IPR018307	AVL9/DENND6_domain	0PGRT	avl9_protein	PF09794	Transport_protein_Avl9
jg10225	IPR011009	Protein_kinase-like_domain	IPR000719	Protein_kinase_domain	IPR008352	Mitogen-activated_protein_(MAP)_kinase_p38	0PF8J	Mitogen-activated_protein_kinase_involved_in_a_signal_transduction_pathway_that_is_activated_by_changes_in_the_osmolarity_of_the_extracellular_environment._Controls_osmotic_regulation_of_transcription_of_target_genes	GH18	chitinase_(EC_3.2.1.14);_endo-beta-N-acetylglucosaminidase_(EC_3.2.1.96);_xylanase_inhibitor;_concanavalin_B;_narbonin	2.7.11.24	Mitogen-activated protein kinase.	04150	mTOR_signaling_pathway			PF00069	Protein_kinase_domain	9A15	the_autophagy-related_phagophore-formation_transporter_(apt)_family		SSF56112	Protein kinase-like (PK-like)
jg10226	IPR027417	P-loop_containing_nucleoside_triphosphate_hydrolase	IPR002975	Fungal_G-protein_alpha_subunit	IPR001019	Guanine_nucleotide_binding_protein_(G-protein)_alpha_subunit	IPR011025	G_protein_alpha_subunit_helical_insertion	0PFYM	Guanine_nucleotide-binding_protein_alpha-3_subunit			PF00503	G-protein_alpha_subunit		SSF52540	P-loop containing nucleoside triphosphate hydrolases	SSF47895	Transducin (alpha subunit), insertion domain
jg10227	IPR000811	Glycosyl_transferase_family_35	IPR011833	Glycogen/starch/alpha-glucan_phosphorylase	0PFTQ	Phosphorylase_is_an_important_allosteric_enzyme_in_carbohydrate_metabolism._Enzymes_from_different_sources_differ_in_their_regulatory_mechanisms_and_in_their_natural_substrates._However,_all_known_phosphorylases_share_catalytic_and_structural_properties_(By_similarity)	GH77	amylomaltase_or_4-alpha-glucanotransferase_(EC_2.4.1.25)	2.4.1.1	Glycogen phosphorylase.	00500	Starch_and_sucrose_metabolism		PF00343	Carbohydrate_phosphorylase	SSF53756	UDP-Glycosyltransferase/glycogen phosphorylase	TIGR02093	glycogen/starch/alpha-glucan_phosphorylases
jg10228	IPR001764	Glycoside_hydrolase_family_3_N-terminal	IPR017853	Glycoside_hydrolase_superfamily	0PG84	Beta-glucosidases_are_one_of_a_number_of_cellulolytic_enzymes_involved_in_the_degradation_of_cellulosic_biomass._Catalyzes_the_last_step_releasing_glucose_from_the_inhibitory_cellobiose_(By_similarity)	GH3	beta-glucosidase_(EC_3.2.1.21);_xylan_1,4-beta-xylosidase_(EC_3.2.1.37);_beta-N-acetylhexosaminidase_(EC_3.2.1.52);_glucan_1,3-beta-glucosidase_(EC_3.2.1.58);_glucan_1,4-beta-glucosidase_(EC_3.2.1.74);_exo-1,3-1,4-glucanase_(EC_3.2.1.-);_alphalpha-L-arabinofuranosidase_(EC_3.2.1.55).		PF00933	Glycosyl_hydrolase_family_3_N_terminal_domain	SSF51445	(Trans)glycosidases
jg10229	IPR005647	Meiotic_nuclear_division_protein_1	0PS3S	GAJ_protein	PF03962	Mnd1_family
jg1023	IPR029058	Alpha/Beta_hydrolase_fold	IPR005645	Serine_hydrolase_FSH	0PPSZ	dihydrofolate_reductase		PF03959	Serine_hydrolase_(FSH1)	SSF53474	alpha/beta-Hydrolases
jg10230	IPR021858	Protein_of_unknown_function_DUF3468	IPR001138	Zn(2)-C6_fungal-type_DNA-binding_domain	0PFWM	Transcriptional_regulatory_protein_pro1		PF11951	Fungal_specific_transcription_factor_domain	PF00172	Fungal_Zn(2)-Cys(6)_binuclear_cluster_domain		SSF57701	Zn2/Cys6 DNA-binding domain
jg10234	IPR011009	Protein_kinase-like_domain	IPR000719	Protein_kinase_domain	IPR006759	Glycosyl_transferase_family_54	0PPCQ	integral_membrane_protein	GH18	chitinase_(EC_3.2.1.14);_endo-beta-N-acetylglucosaminidase_(EC_3.2.1.96);_xylanase_inhibitor;_concanavalin_B;_narbonin	2.4.1.14	Sucrose-phosphate synthase.	2.4.1.145	Alpha-1,3-mannosyl-glycoprotein 4-beta-N-acetylglucosaminyltransferase.	00500	Starch_and_sucrose_metabolism	00510	N-Glycan_biosynthesis	00513	Various_types_of_N-glycan_biosynthesis	PF00069	Protein_kinase_domain	PF04666	N-Acetylglucosaminyltransferase-IV_(GnT-IV)_conserved_region		SSF56112	Protein kinase-like (PK-like)
jg10235	0Q2IJ	NA
jg10237	0Q1IK	GPI_anchored_protein
jg10238	0PGIN	reductase_small
jg10239	IPR020846	Major_facilitator_superfamily_domain	0PFTW	transporter	2A1	the_major_facilitator_superfamily_(mfs)	SSF103473	MFS general substrate transporter
jg1024	IPR011991	Winged_helix-turn-helix_DNA-binding_domain	IPR000717	Proteasome_component_(PCI)_domain	0PIGS	proteasome_regulatory		PF01399	PCI_domain			SSF46785	Winged helix DNA-binding domain
jg10243	0PPTM	conserved_hypothetical_protein
jg10245	0PNSA	conserved_hypothetical_protein
jg10246	IPR016040	NAD(P)-binding_domain	0PN77	NAD_dependent_epimerase_dehydratase_family_protein	PF13460	NAD(P)H-binding_	SSF51735	NAD(P)-binding Rossmann-fold domains
jg10248	IPR011657	Concentrative_nucleoside_transporter_C-terminal_domain	IPR002668	Concentrative_nucleoside_transporter_N-terminal_domain	0PFWI	nucleoside_cotransporter		PF07662	Na+_dependent_nucleoside_transporter_C-terminus	PF01773	Na+_dependent_nucleoside_transporter_N-terminus	2A41	the_concentrative_nucleoside_transporter_(cnt)_family
jg1025	IPR016040	NAD(P)-binding_domain	IPR028281	Siroheme_synthase_central_domain	IPR006367	Sirohaem_synthase_N-terminal	IPR028162	Siroheme_biosynthesis_protein_Met8_C-terminal	IPR000878	Tetrapyrrole_methylase	IPR012066	Uroporphyrin-III_C-methyltransferase_yeast	0PF8D	Siroheme_synthase	2.1.1.10	Homocysteine S-methyltransferase.			2.1.1.107	Uroporphyrinogen-III C-methyltransferase.	00270	Cysteine_and_methionine_metabolism	00860	Porphyrin_and_chlorophyll_metabolism		PF14824	Sirohaem_biosynthesis_protein_central	PF13241	Putative_NAD(P)-binding	PF14823	Sirohaem_biosynthesis_protein_C-terminal	PF00590	Tetrapyrrole_(Corrin/Porphyrin)_Methylases	SSF51735	NAD(P)-binding Rossmann-fold domains	SSF75615	Siroheme synthase middle domains-like	SSF53790	Tetrapyrrole methylase
jg10251	IPR001138	Zn(2)-C6_fungal-type_DNA-binding_domain	IPR007219	Transcription_factor_domain_fungi	0PJPW	C6_zinc_finger_domain_protein	PF00172	Fungal_Zn(2)-Cys(6)_binuclear_cluster_domain	PF04082	Fungal_specific_transcription_factor_domain_			SSF57701	Zn2/Cys6 DNA-binding domain
jg10252	IPR007342	Pseudouridine-5'-phosphate_glycosidase	0PFDK	IdgA_domain_protein	4.2.1.70	Pseudouridylate synthase.	00240	Pyrimidine_metabolism				PF04227	Indigoidine_synthase_A_like_protein	SSF110581	Indigoidine synthase A-like
jg10254	IPR029056	Ribokinase-like	IPR011611	Carbohydrate_kinase_PfkB	0PFDK	IdgA_domain_protein				PF00294	pfkB_family_carbohydrate_kinase	SSF53613	Ribokinase-like
jg10255	IPR011009	Protein_kinase-like_domain	IPR000719	Protein_kinase_domain	0PMT2	Protein_kinase_domain_protein		PF00069	Protein_kinase_domain	9A15	the_autophagy-related_phagophore-formation_transporter_(apt)_family		SSF56112	Protein kinase-like (PK-like)
jg10256	IPR006626	Parallel_beta-helix_repeat	IPR000743	Glycoside_hydrolase_family_28	IPR011050	Pectin_lyase_fold/virulence_factor	0PFRD	Polygalacturonase	GH28	polygalacturonase_(EC_3.2.1.15);_exo-polygalacturonase_(EC_3.2.1.67);_exo-polygalacturonosidase_(EC_3.2.1.82);_rhamnogalacturonase_(EC_3.2.1.-);_endo-xylogalacturonan_hydrolase_(EC_3.2.1.-);_rhamnogalacturonan_alpha-L-rhamnopyranohydrolase_(EC_3.2.1.40)			PF00295	Glycosyl_hydrolases_family_28		SSF51126	Pectin lyase-like
jg10257	0QD8I	NA
jg10259	IPR029058	Alpha/Beta_hydrolase_fold	IPR003140	Phospholipase/carboxylesterase/thioesterase	0PRI8	Phospholipase/Carboxylesterase		PF02230	Phospholipase/Carboxylesterase	SSF53474	alpha/beta-Hydrolases
jg1026	0PZTW	Inherit_from_NOG:_thioredoxin-like_protein
jg10260	IPR029058	Alpha/Beta_hydrolase_fold	IPR001563	Peptidase_S10_serine_carboxypeptidase	0PG21	Carboxypeptidase			PF00450	Serine_carboxypeptidase	SSF53474	alpha/beta-Hydrolases
jg10261	0PJBR	conserved_hypothetical_protein
jg10262	IPR023210	NADP-dependent_oxidoreductase_domain	IPR020471	Aldo/keto_reductase_subgroup	0PFT7	)-reductase			PF00248	Aldo/keto_reductase_family	8A5	the_voltage-gated_k(+)_channel_-subunit_(kv)_family	SSF51430	NAD(P)-linked oxidoreductase
jg10263	0PGFD	C-4_methylsterol_oxidase
jg10264	IPR027267	Arfaptin_homology_(AH)_domain/BAR_domain	0PGKQ	RhoGAP_and_Fes_CIP4_domain_protein	SSF103657	BAR/IMD domain-like
jg10265	0QDMB	MIF4G
jg10266	IPR004345	TB2/DP1/HVA22-related_protein	0PNU1	HVA22_domain_membrane_protein	PF03134	TB2/DP1_HVA22_family
jg10267	IPR018712	Domain_of_unknown_function_DUF2235	IPR008551	Transport_and_Golgi_organisation_protein_2	0PJGE	conserved_hypothetical_protein	PF09994	Uncharacterized_alpha/beta_hydrolase_domain_(DUF2235)	PF05742	Transport_and_Golgi_organisation_2
jg10268	IPR011051	RmlC-like_cupin_domain	0PWP7	Inherit_from_COG:_domain_protein	SSF51182	RmlC-like cupins
jg10269	IPR001128	Cytochrome_P450	IPR002974	Cytochrome_P450_E-class_CYP52	IPR002402	Cytochrome_P450_E-class_group_II	0PGYE	Cytochrome_p450	PF00067	Cytochrome_P450	SSF48264	Cytochrome P450
jg1027	IPR011343	Deoxyribose-phosphate_aldolase	IPR002915	DeoC/FbaB/_lacD_aldolase	IPR028581	Deoxyribose-phosphate_aldolase_type_I	0PQA3	deoxyribose-phosphate_aldolase	4.1.2.4	Deoxyribose-phosphate aldolase.	00030	Pentose_phosphate_pathway		PF01791	DeoC/LacD_family_aldolase		SSF51569	Aldolase	TIGR00126	deoxyribose-phosphate_aldolase
jg10270	0PR3H	NA	SSF57959	Leucine zipper domain
jg10271	0Q22F	NA
jg10272	IPR029062	Class_I_glutamine_amidotransferase-like	IPR019197	Biotin-protein_ligase_N-terminal	IPR004143	Biotinyl_protein_ligase_(BPL)_and_lipoyl_protein_ligase_(LPL)_catalytic_domain	IPR004408	Biotin--acetyl-CoA-carboxylase_ligase	0PI1A	Biotin_apoprotein_ligase	6.3.4.15	Biotin--[biotin carboxyl-carrier protein] ligase.	00780	Biotin_metabolism		PF09825	Biotin-protein_ligase_N_terminal	PF03099	Biotin/lipoate_A/B_protein_ligase_family	SSF52317	Class I glutamine amidotransferase-like	SSF55681	Class II aaRS and biotin synthetases	TIGR00121	biotin--[acetyl-CoA-carboxylase]_ligase
jg10273	IPR010625	CHCH	0PQYJ	Inherit_from_opiNOG:_mitochondrial_respiratory_chain_complex_assembly		PF06747	CHCH_domain
jg10274	IPR009446	Mitochondrial_genome_maintenance_MGM101	0PMX3	Mitochondrial_genome_maintenance_protein_mgm101	PF06420	Mitochondrial_genome_maintenance_MGM101
jg10276	IPR010920	LSM_domain	IPR016688	Mechanosensitive_ion_channel_MscS-like_plants/fungi	IPR006685	Mechanosensitive_ion_channel_MscS	0PF8H	serine_threonine_protein_kinase	PF00924	Mechanosensitive_ion_channel	1A23	the_small_conductance_mechanosensitive_ion_channel_(mscs)_family	SSF50182	Sm-like ribonucleoproteins
jg10277	IPR008775	Phytanoyl-CoA_dioxygenase	0PIVP	Phytanoyl-CoA_dioxygenase_family_protein	PF05721	Phytanoyl-CoA_dioxygenase_(PhyH)	SSF51197	Clavaminate synthase-like
jg10278	0PT8X	NA
jg10279	IPR001841	Zinc_finger_RING-type	0PK48	RING_finger_domain_protein	PF13639	Ring_finger_domain	3A16	the_endoplasmic_reticular_retrotranslocon_(er-rt)_family		SSF57850	RING/U-box
jg1028	IPR029028	Alpha/beta_knot_methyltransferases	IPR003750	Putative_RNA_methyltransferase	0PGU9	methyltransferase_activity		PF02598	Putative_RNA_methyltransferase	SSF75217	alpha/beta knot
jg10280	IPR015424	Pyridoxal_phosphate-dependent_transferase	IPR004839	Aminotransferase_class_I/classII	IPR000796	Aspartate/other_aminotransferase	0PGES	aspartate_Aminotransferase	2.6.1.1	Aspartate transaminase.	00250	Alanine,_aspartate_and_glutamate_metabolism	00330	Arginine_and_proline_metabolism	00270	Cysteine_and_methionine_metabolism	00220	Arginine_biosynthesis	00360	Phenylalanine_metabolism	00350	Tyrosine_metabolism	00710	Carbon_fixation_in_photosynthetic_organisms	00400	Phenylalanine,_tyrosine_and_tryptophan_biosynthesis	00401	Novobiocin_biosynthesis	00950	Isoquinoline_alkaloid_biosynthesis	00960	Tropane,_piperidine_and_pyridine_alkaloid_biosynthesis		PF00155	Aminotransferase_class_I_and_II	SSF53383	PLP-dependent transferases
jg10281	IPR000727	Target_SNARE_coiled-coil_homology_domain	0PNJX	snare_protein			SSF58038	SNARE fusion complex
jg10282	IPR012336	Thioredoxin-like_fold	IPR004045	Glutathione_S-transferase_N-terminal	IPR010987	Glutathione_S-transferase_C-terminal-like	0PUK6	Glutathione_S-transferase,_N-terminal_domain	PF02798	Glutathione_S-transferase_N-terminal_domain	PF13410	Glutathione_S-transferase_C-terminal_domain	SSF52833	Thioredoxin-like	SSF47616	GST C-terminal domain-like
jg10283	IPR011701	Major_facilitator_superfamily	IPR020846	Major_facilitator_superfamily_domain	0PNE5	MFS_transporter	PF07690	Major_Facilitator_Superfamily	2A1	the_major_facilitator_superfamily_(mfs)	SSF103473	MFS general substrate transporter
jg10284	IPR017853	Glycoside_hydrolase_superfamily	IPR001087	GDSL_lipase/esterase	IPR013830	SGNH_hydrolase-type_esterase_domain	IPR015883	Glycoside_hydrolase_family_20_catalytic_domain	IPR025705	Beta-hexosaminidase	IPR029018	Chitobiase/beta-hexosaminidase_domain_2-like	IPR015882	Beta-hexosaminidase_bacteial_type_N-terminal	0PG5F	Glycosyl_hydrolase_family_20,_catalytic_domain	GH20	beta-hexosaminidase_(EC_3.2.1.52);_lacto-N-biosidase_(EC_3.2.1.140);_beta-1,6-N-acetylglucosaminidase)_(EC_3.2.1.-);_beta-6-SO3-N-acetylglucosaminidase_(EC_3.2.1.-)	3.2.1.52	Beta-N-acetylhexosaminidase.	00520	Amino_sugar_and_nucleotide_sugar_metabolism	00531	Glycosaminoglycan_degradation	00513	Various_types_of_N-glycan_biosynthesis	00511	Other_glycan_degradation	00603	Glycosphingolipid_biosynthesis_-_globo_series	00604	Glycosphingolipid_biosynthesis_-_ganglio_series		PF00657	GDSL-like_Lipase/Acylhydrolase	PF00728	Glycosyl_hydrolase_family_20_catalytic_domain	PF02838	Glycosyl_hydrolase_family_20_domain_2	SSF51445	(Trans)glycosidases	SSF52266	SGNH hydrolase	SSF55545	beta-N-acetylhexosaminidase-like domain
jg10285	IPR023753	Pyridine_nucleotide-disulphide_oxidoreductase_FAD/NAD(P)-binding_domain	IPR020946	Flavin_monooxygenase-like	0PK67	Flavin-binding_monooxygenase-like	PF00743	Flavin-binding_monooxygenase-like	SSF51905	FAD/NAD(P)-binding domain	SSF53067	Actin-like ATPase domain
jg10287	IPR020846	Major_facilitator_superfamily_domain	IPR000109	Proton-dependent_oligopeptide_transporter_family	0PFC6	peptide_transporter		PF00854	POT_family	2A17	the_proton-dependent_oligopeptide_transporter_(pot/ptr)_family	SSF103473	MFS general substrate transporter
jg10288	0PHMC	transporter
jg10289	IPR008979	Galactose-binding_domain-like	IPR011013	Galactose_mutarotase-like_domain	IPR029411	Rhamnogalacturonan_lyase_domain_III	IPR029413	Rhamnogalacturonan_lyase_domain_II	IPR013784	Carbohydrate-binding-like_fold	IPR016590	Rhamnogalacturonase_B	IPR015364	Rhamnogalacturonase_B_N-terminal	0PIYF	Pectinolytic_enzymes_consist_of_four_classes_of_enzymes_pectin_lyase,_polygalacturonase,_pectin_methylesterase_and_rhamnogalacturonase._Degrades_the_rhamnogalacturonan_I_(RG-I)_backbone_of_pectin	PL4	rhamnogalacturonan_lyase_(EC_4.2.2.-).		PF14683	Polysaccharide_lyase_family_4_domain_III	PF14686	Polysaccharide_lyase_family_4_domain_II	PF09284	Rhamnogalacturonan_lyase_B_N-terminal	SSF49785	Galactose-binding domain-like	SSF74650	Galactose mutarotase-like	SSF49452	Starch-binding domain-like
jg1029	IPR017986	WD40-repeat-containing_domain	IPR001680	WD40_repeat	0PKTI	Pre-rRNA-processing_protein_IPI3			PF00400	WD_domain_G-beta_repeat		SSF50978	WD40 repeat-like
jg10291	IPR029058	Alpha/Beta_hydrolase_fold	IPR008758	Peptidase_S28	0PG2D	serine_peptidase,_family_S28		PF05577	Serine_carboxypeptidase_S28	SSF53474	alpha/beta-Hydrolases
jg10292	IPR001128	Cytochrome_P450	IPR002974	Cytochrome_P450_E-class_CYP52	IPR002402	Cytochrome_P450_E-class_group_II	0PGYE	Cytochrome_p450		PF00067	Cytochrome_P450	SSF48264	Cytochrome P450
jg10293	IPR021627	Mediator_complex_subunit_Med27	0PU5B	conserved_hypothetical_protein	PF11571	Mediator_complex_subunit_27
jg10295	IPR001683	Phox_homologous_domain	0PH48	Sorting_nexin-41		PF00787	PX_domain		SSF64268	PX domain
jg10296	IPR023296	Glycosyl_hydrolase_five-bladed_beta-propellor_domain	IPR006710	Glycoside_hydrolase_family_43	IPR016840	Glycoside_hydrolase_family_43_endo-1_5-alpha-L-arabinosidase	0Q19N	Endo-1,5-alpha-L-arabinanase_involved_in_degradation_of_pectin._Its_preferred_substrate_is_linear_1,5-alpha-L-arabinan	GH43	beta-xylosidase_(EC_3.2.1.37);_beta-1,3-xylosidase_(EC_3.2.1.-);_alpha-L-arabinofuranosidase_(EC_3.2.1.55);_arabinanase_(EC_3.2.1.99);_xylanase_(EC_3.2.1.8);_galactan_1,3-beta-galactosidase__(EC_3.2.1.145)		PF04616	Glycosyl_hydrolases_family_43	SSF75005	Arabinanase/levansucrase/invertase
jg10297	IPR009078	Ferritin-like_superfamily	IPR008331	Ferritin/DPS_protein_domain	0QEAI	Ferritin-like_domain		PF00210	Ferritin-like_domain	SSF47240	Ferritin-like
jg10299	IPR029045	ClpP/crotonase-like_domain	IPR001753	Crotonase_superfamily	0PMRW	Enoyl-CoA_hydratase/isomerase_family	PF00378	Enoyl-CoA_hydratase/isomerase	SSF52096	ClpP/crotonase
jg103	IPR002759	Ribonuclease_P/MRP_protein_subunit	0PSB4	P_MRP_protein_subunit_POP5		PF01900	Rpp14/Pop5_family	SSF160350	Rnp2-like
jg1030	0PYYU	NA
jg10300	IPR000873	AMP-dependent_synthetase/ligase	IPR025110	AMP-binding_enzyme_C-terminal_domain	0PJS4	4-coumarate-coA_ligase	GH4	maltose-6-phosphate_glucosidase_(EC_3.2.1.122);_alpha-glucosidase_(EC_3.2.1.20);_alpha-galactosidase_(EC_3.2.1.22);_6-phospho-beta-glucosidase_(EC_3.2.1.86);_alpha-glucuronidase_(EC_3.2.1.139).	PF00501	AMP-binding_enzyme	PF13193	AMP-binding_enzyme_C-terminal_domain	4C1	the_proposed_fatty_acid_transporter_(fat)_family	SSF56801	Acetyl-CoA synthetase-like
jg10301	IPR001394	Peptidase_C19_ubiquitin_carboxyl-terminal_hydrolase	IPR006615	Peptidase_C19_ubiquitin-specific_peptidase_DUSP_domain	0PI2R	ubiquitin_carboxyl-terminal_hydrolase			PF00443	Ubiquitin_carboxyl-terminal_hydrolase	PF06337	DUSP_domain		SSF54001	Cysteine proteinases	SSF143791	DUSP-like
jg10305	IPR001810	F-box_domain	IPR001680	WD40_repeat	IPR011047	Quinonprotein_alcohol_dehydrogenase-like_superfamily	IPR020472	G-protein_beta_WD-40_repeat	0QDQX	Component_of_the_SCF(sconB)_E3_ubiquitin_ligase_complex_involved_in_the_regulation_of_sulfur_metabolite_repression,_probably_by_mediating_the_inactivation_or_degradation_of_the_metR_transcription_factor	GH18	chitinase_(EC_3.2.1.14);_endo-beta-N-acetylglucosaminidase_(EC_3.2.1.96);_xylanase_inhibitor;_concanavalin_B;_narbonin			PF00400	WD_domain_G-beta_repeat	PF12937	F-box-like	3A20	the_peroxisomal_protein_importer_(ppi)_family			SSF81383	F-box domain	SSF50998	Quinoprotein alcohol dehydrogenase-like
jg10308	IPR007249	Dopey_N-terminal	0PHZ3	cellular_morphogenesis_regulator_DopA	PF04118	Dopey_N-terminal
jg1031	IPR006638	Elongator_protein_3/MiaB/NifB	IPR007197	Radical_SAM	IPR003698	Lipoyl_synthase		0PI7C	Catalyzes_the_radical-mediated_insertion_of_two_sulfur_atoms_into_the_C-6_and_C-8_positions_of_the_octanoyl_moiety_bound_to_the_lipoyl_domains_of_lipoate-dependent_enzymes,_thereby_converting_the_octanoylated_domains_into_lipoylated_derivatives_(By_similarity)	2.8.1.8	Lipoyl synthase.	00785	Lipoic_acid_metabolism		PF04055	Radical_SAM_superfamily	PF16881	N-terminal_domain_of_lipoyl_synthase_of_Radical_SAM_family		SSF102114	Radical SAM enzymes	TIGR00510	lipoyl_synthase
jg10310	IPR011701	Major_facilitator_superfamily	IPR020846	Major_facilitator_superfamily_domain	0QE33	Major_Facilitator_Superfamily	PF07690	Major_Facilitator_Superfamily	2A1	the_major_facilitator_superfamily_(mfs)	SSF103473	MFS general substrate transporter
jg10311	IPR016024	Armadillo-type_fold	IPR000504	RNA_recognition_motif_domain	IPR001313	Pumilio_RNA-binding_repeat	0PFWH	RNA_binding_protein		PF00076	RNA_recognition_motif_(aka_RRM_RBD_or_RNP_domain)	PF00806	Pumilio-family_RNA_binding_repeat			SSF48371	ARM repeat	SSF54928	RNA-binding domain, RBD
jg10312	IPR013272	Vps72/YL1_C-terminal	0PM2F	Signal_transducer		PF08265	YL1_nuclear_protein_C-terminal_domain	PF05764	YL1_nuclear_protein
jg10313	IPR007757	MT-A70-like	0PQ9D	MT-A70_family	PF05063	MT-A70_
jg10314	IPR024368	Life-span_regulatory_factor	0PYN6	NA	PF12855	Life-span_regulatory_factor
jg10315	IPR016181	Acyl-CoA_N-acyltransferase	IPR013653	FR47-like	0PS2Z	acetyltransferase	PF08445	FR47-like_protein	SSF55729	Acyl-CoA N-acyltransferases (Nat)
jg10318	0PQ82	conserved_hypothetical_protein
jg10319	IPR001138	Zn(2)-C6_fungal-type_DNA-binding_domain	IPR007219	Transcription_factor_domain_fungi	0PFFY	Fungal_trans	GH16	xyloglucan:xyloglucosyltransferase_(EC_2.4.1.207);_keratan-sulfate_endo-1,4-beta-galactosidase_(EC_3.2.1.103);_endo-1,3-beta-glucanase_(EC_3.2.1.39);_endo-1,3(4)-beta-glucanase_(EC_3.2.1.6);_licheninase_(EC_3.2.1.73);_beta-agarase_(EC_3.2.1.81);_kappa;-carrageenase_(EC_3.2.1.83);_xyloglucanase_(EC_3.2.1.151)	PF00172	Fungal_Zn(2)-Cys(6)_binuclear_cluster_domain	PF04082	Fungal_specific_transcription_factor_domain_			SSF57701	Zn2/Cys6 DNA-binding domain
jg1032	IPR023214	HAD-like_domain	0PMA2	phosphoserine_phosphatase		PF12710	haloacid_dehalogenase-like_hydrolase	3A3	the_p-type_atpase_(p-atpase)_superfamily	SSF56784	HAD-like	TIGR01488	HAD_phosphoserine_phosphatase-like_hydrolase_family_IB	TIGR00338	phosphoserine_phosphatase_SerB
jg10320	IPR010679	Domain_of_unknown_function_DUF1254	IPR010621	Domain_of_unknown_function_DUF1214	0PNX7	Protein_of_unknown_function_(DUF1214)	PF06863	Protein_of_unknown_function_(DUF1254)	PF06742	Protein_of_unknown_function_(DUF1214)	SSF160935	VPA0735-like
jg10321	IPR001279	Metallo-beta-lactamase	IPR003033	SCP2_sterol-binding_domain	IPR029229	Alkyl_sulfatase_C-terminal	IPR029228	Alkyl_sulfatase_dimerisation_domain	0PFZM	Beta-lactamase_domain-containing_protein	PF00753	Metallo-beta-lactamase_superfamily	PF14864	Alkyl_sulfatase_C-terminal	PF14863	Alkyl_sulfatase_dimerisation		SSF56281	Metallo-hydrolase/oxidoreductase	SSF55718	SCP-like
jg10322	IPR024072	Dihydrofolate_reductase-like_domain	IPR002734	Bacterial_bifunctional_deaminase-reductase_C-terminal	0PTN5	RibD_C-terminal_domain	PF01872	RibD_C-terminal_domain	SSF53597	Dihydrofolate reductase-like
jg10323	IPR000873	AMP-dependent_synthetase/ligase	IPR025110	AMP-binding_enzyme_C-terminal_domain	0PGIP	acetoacetyl-CoA_synthase		PF00501	AMP-binding_enzyme	PF13193	AMP-binding_enzyme_C-terminal_domain	4C1	the_proposed_fatty_acid_transporter_(fat)_family	SSF56801	Acetyl-CoA synthetase-like
jg10325	IPR027417	P-loop_containing_nucleoside_triphosphate_hydrolase	IPR011990	Tetratricopeptide-like_helical_domain	IPR019734	Tetratricopeptide_repeat	IPR002182	NB-ARC	0PHIJ	NB-ARC_domain	PF13424	Tetratricopeptide_repeat	PF00931	NB-ARC_domain		SSF52540	P-loop containing nucleoside triphosphate hydrolases	SSF48452	TPR-like
jg10326	0PJZV	NA
jg10327	IPR005317	Dipeptidyl-peptidase_3	0PUHH	Peptidase_family_M49			PF03571	Peptidase_family_M49
jg10328	IPR006629	LPS-induced_tumour_necrosis_factor_alpha_factor	PF10601	LITAF-like_zinc_ribbon_domain
jg10329	0Q071	NA	8A23	the_basigin_(basigin)_family
jg1033	IPR027417	P-loop_containing_nucleoside_triphosphate_hydrolase	IPR015947	PUA-like_domain	IPR024951	Sulphate_adenylyltransferase_catalytic_domain	IPR002891	Adenylyl-sulfate_kinase	IPR027535	Sulfate_adenylyltransferase	IPR002650	Sulphate_adenylyltransferase	IPR025980	ATP-sulfurylase_PUA-like_domain	0PFXE	Catalyzes_the_first_intracellular_reaction_of_sulfate_assimilation,_forming_adenosine-5'-phosphosulfate_(APS)_from_inorganic_sulfate_and_ATP._Plays_an_important_role_in_sulfate_activation_as_a_component_of_the_biosynthesis_pathway_of_sulfur-_containing_amino_acids_(By_similarity)	2.7.7.4	Sulfate adenylyltransferase.	2.7.1.25	Adenylyl-sulfate kinase.	00920	Sulfur_metabolism	00230	Purine_metabolism	00261	Monobactam_biosynthesis	00450	Selenocompound_metabolism		PF01747	ATP-sulfurylase	PF01583	Adenylylsulphate_kinase	PF14306	PUA-like_domain	SSF52540	P-loop containing nucleoside triphosphate hydrolases	SSF52374	Nucleotidylyl transferase	SSF88697	PUA domain-like	TIGR00455	adenylyl-sulfate_kinase	TIGR00339	sulfate_adenylyltransferase
jg10330	IPR016040	NAD(P)-binding_domain	IPR020843	Polyketide_synthase_enoylreductase_domain	IPR011032	GroES-like	IPR013154	Alcohol_dehydrogenase_N-terminal	0PPID	alcohol_dehydrogenase	PF08240	Alcohol_dehydrogenase_GroES-like_domain		SSF51735	NAD(P)-binding Rossmann-fold domains	SSF50129	GroES-like
jg10331	0PXQH	NA
jg10332	IPR016040	NAD(P)-binding_domain	IPR008927	6-phosphogluconate_dehydrogenase_C-terminal_domain-like	IPR006115	6-phosphogluconate_dehydrogenase_NADP-binding	IPR029154	3-hydroxyisobutyrate_dehydrogenase_NAD-binding_domain	0PKHM	oxidoreductase,_acting_on_the_CH-OH_group_of_donors,_NAD_or_NADP_as_acceptor		PF03446	NAD_binding_domain_of_6-phosphogluconate_dehydrogenase	PF14833	NAD-binding_of_NADP-dependent_3-hydroxyisobutyrate_dehydrogenase	SSF51735	NAD(P)-binding Rossmann-fold domains	SSF48179	6-phosphogluconate dehydrogenase C-terminal domain-like
jg10333	IPR000771	Ketose-bisphosphate_aldolase_class-II	0PMFD	fructose-bisphosphate_aldolase		PF01116	Fructose-bisphosphate_aldolase_class-II	SSF51569	Aldolase
jg10334	IPR001041	2Fe-2S_ferredoxin-type_iron-sulfur_binding_domain	IPR009051	Alpha-helical_ferredoxin	IPR025192	Succinate_dehydogenase/fumarate_reductase_N-terminal	IPR004489	Succinate_dehydrogenase/fumarate_reductase_iron-sulphur_protein	0PHEW	succinate_dehydrogenase	1.3.5.1	Succinate dehydrogenase (quinone).	00650	Butanoate_metabolism	00720	Carbon_fixation_pathways_in_prokaryotes	00020	Citrate_cycle_(TCA_cycle)	00190	Oxidative_phosphorylation		PF13085	2Fe-2S_iron-sulfur_cluster_binding_domain	PF13534	4Fe-4S_dicluster_domain	3D10	the_prokaryotic_succinate_dehydrogenase_(sdh)_family	SSF54292	2Fe-2S ferredoxin-like	SSF46548	alpha-helical ferredoxin	TIGR00384	succinate_dehydrogenase_and_fumarate_reductase_iron-sulfur_protein
jg10335	IPR011701	Major_facilitator_superfamily	IPR020846	Major_facilitator_superfamily_domain	0PFF2	transporter	PF07690	Major_Facilitator_Superfamily	2A1	the_major_facilitator_superfamily_(mfs)	SSF103473	MFS general substrate transporter
jg10336	IPR016040	NAD(P)-binding_domain	IPR008030	NmrA-like_domain	0PW89	nmrA-like_family	PF05368	NmrA-like_family	SSF51735	NAD(P)-binding Rossmann-fold domains
jg10337	0PKTR	sexual_development_protein	PF13668	Ferritin-like_domain
jg10339	0Q669	NA
jg1034	IPR011800	Phosphoadenosine_phosphosulphate_reductase_CysH	IPR002500	Phosphoadenosine_phosphosulphate_reductase	IPR004511	Phosphoadenosine_phosphosulphate/adenosine_5'-phosphosulphate_reductase	0PI92	Phosphoadenosine_phosphosulfate_reductase	1.8.4.8	Phosphoadenylyl-sulfate reductase (thioredoxin).	00920	Sulfur_metabolism		PF01507	Phosphoadenosine_phosphosulfate_reductase_family	SSF52402	Adenine nucleotide alpha hydrolases-like	TIGR02057	phosphoadenosine_phosphosulfate_reductase	TIGR00434	phosophoadenylyl-sulfate_reductase
jg10340	IPR021838	Protein_of_unknown_function_DUF3431	0PIKT	conserved_hypothetical_protein	PF11913	Protein_of_unknown_function_(DUF3431)
jg10341	IPR001199	Cytochrome_b5-like_heme/steroid_binding_domain	IPR001433	Oxidoreductase_FAD/NAD(P)-binding	IPR017938	Riboflavin_synthase-like_beta-barrel	IPR008333	Oxidoreductase_FAD-binding_domain	IPR001834	NADH:cytochrome_b5_reductase_(CBR)	IPR001709	Flavoprotein_pyridine_nucleotide_cytochrome_reductase	IPR014756	Immunoglobulin_E-set	IPR000572	Oxidoreductase_molybdopterin-binding_domain	IPR008335	Eukaryotic_molybdopterin_oxidoreductase	IPR005066	Moybdenum_cofactor_oxidoreductase_dimerisation	0PVK7	Nitrate_reductase		PF00173	Cytochrome_b5-like_Heme/Steroid_binding_domain	PF00175	Oxidoreductase_NAD-binding_domain_	PF00970	Oxidoreductase_FAD-binding_domain	PF00174	Oxidoreductase_molybdopterin_binding_domain	PF03404	Mo-co_oxidoreductase_dimerisation_domain		SSF55856	Cytochrome b5-like heme/steroid binding domain	SSF52343	Ferredoxin reductase-like, C-terminal NADP-linked domain	SSF63380	Riboflavin synthase domain-like	SSF81296	E set domains	SSF56524	Oxidoreductase molybdopterin-binding domain
PR00407
jg10342	SSF52047	RNI-like
jg10343	IPR018574	Structure-specific_endonuclease_subunit_Slx4	IPR027784	Structure-specific_endonuclease_subunit_Slx4_ascomycetes	0PPZT	Regulatory_subunit_of_the_slx1-slx4_structure-specific_endonuclease_that_resolves_DNA_secondary_structures_generated_during_DNA_repair_and_recombination._Has_endonuclease_activity_towards_branched_DNA_substrates,_introducing_single-strand_cuts_in_duplex_DNA_close_to_junctions_with_ss-DNA_(By_similarity)	PF09494	Slx4_endonuclease
jg10344	IPR013926	CGI121/TPRKB	0PPXT	Component_of_the_EKC_KEOPS_complex_which_promotes_both_telomere_uncapping_and_telomere_elongation_(By_similarity)._The_complex_is_required_for_efficient_recruitment_of_transcriptional_coactivators_(By_similarity)		PF08617	Kinase_binding_protein_CGI-121	SSF143870	PF0523-like
jg10345	IPR006214	Bax_inhibitor_1-related	0PHM7	bax_inhibitor_family_protein	PF01027	Inhibitor_of_apoptosis-promoting_Bax1	1A14	the_testis-enhanced_gene_transfer_(tegt)_family
jg10346	IPR006709	Small-subunit_processome_Utp14	0PIBM	small_nucleolar_ribonucleoprotein_complex_subunit_Utp14		PF04615	Utp14_protein
jg10348	IPR000362	Fumarate_lyase_family	IPR022761	Fumarate_lyase_N-terminal	IPR008948	L-Aspartase-like	IPR009049	Argininosuccinate_lyase	IPR029419	Argininosuccinate_lyase_C-terminal	0PHD8	argininosuccinate_lyase	4.3.2.1	Argininosuccinate lyase.	00250	Alanine,_aspartate_and_glutamate_metabolism	00220	Arginine_biosynthesis		PF00206	Lyase	PF14698	Argininosuccinate_lyase_C-terminal	SSF48557	L-aspartase-like	TIGR00838	argininosuccinate_lyase
jg10349	IPR011051	RmlC-like_cupin_domain	0PX51	Cupin_domain	SSF51182	RmlC-like cupins
jg1035	0PI2K	conserved_hypothetical_protein
jg10350	IPR027417	P-loop_containing_nucleoside_triphosphate_hydrolase	IPR020683	Ankyrin_repeat-containing_domain	0PNA7	ankyrin_repeat_protein	PF12796	Ankyrin_repeats_(3_copies)	8A28	the_ankyrin_(ankyrin)_family	SSF52540	P-loop containing nucleoside triphosphate hydrolases	SSF48403	Ankyrin repeat
jg10351	0Q1PA	NA
jg10353	0PPJP	conserved_hypothetical_protein
jg10354	IPR000504	RNA_recognition_motif_domain	0QDZZ	RNA_recognition_motif._(a.k.a._RRM,_RBD,_or_RNP_domain)	GH36	alpha-galactosidase_(EC_3.2.1.22);_alpha-N-acetylgalactosaminidase_(EC_3.2.1.49);_stachyose_synthase_(EC_2.4.1.67);_raffinose_synthase_(EC_2.4.1.82)		PF00076	RNA_recognition_motif_(aka_RRM_RBD_or_RNP_domain)	9A60	the_small_nuclear_rna_exporter_(snrna-e)		SSF54928	RNA-binding domain, RBD
jg10355	IPR004856	Glycosyl_transferase_ALG6/ALG8	0PGJR	glucosyltransferase		PF03155	ALG6_ALG8_glycosyltransferase_family
jg10356	IPR009069	Cysteine_alpha-hairpin_motif_superfamily	IPR007745	Cytochrome_c_oxidase_copper_chaperone	0PSUK	Cytochrome_c_oxidase_copper_chaperone		PF05051	Cytochrome_C_oxidase_copper_chaperone_(COX17)	SSF47072	Cysteine alpha-hairpin motif
jg10357	IPR001611	Leucine-rich_repeat	0PGV5	Ran_GTPase_activating_protein_1	GH16	xyloglucan:xyloglucosyltransferase_(EC_2.4.1.207);_keratan-sulfate_endo-1,4-beta-galactosidase_(EC_3.2.1.103);_endo-1,3-beta-glucanase_(EC_3.2.1.39);_endo-1,3(4)-beta-glucanase_(EC_3.2.1.6);_licheninase_(EC_3.2.1.73);_beta-agarase_(EC_3.2.1.81);_kappa;-carrageenase_(EC_3.2.1.83);_xyloglucanase_(EC_3.2.1.151)		PF13516	Leucine_Rich_repeat		SSF52047	RNI-like
jg10358	IPR009057	Homeodomain-like	0PRTS	Transposable_element_tc1_transposase	GH1	beta-glucosidase_(EC_3.2.1.21);_beta-galactosidase_(EC_3.2.1.23);_beta-mannosidase_(EC_3.2.1.25);_beta-glucuronidase_(EC_3.2.1.31);_beta-D-fucosidase_(EC_3.2.1.38);_phlorizin_hydrolase_(EC_3.2.1.62);_exo-beta-1,4-glucanase_(EC_3.2.1.74);_6-phospho-beta-galactosidase_(EC_3.2.1.85);_6-phospho-beta-glucosidase_(EC_3.2.1.86);_strictosidine_beta-glucosidase_(EC_3.2.1.105);_lactase_(EC_3.2.1.108);_amyg…	SSF46689	Homeodomain-like
jg10359	IPR020846	Major_facilitator_superfamily_domain	IPR005828	Major_facilitator__sugar_transporter-like	IPR003663	Sugar/inositol_transporter	0PGQD	transporter	PF00083	Sugar_(and_other)_transporter	2A1	the_major_facilitator_superfamily_(mfs)	SSF103473	MFS general substrate transporter
jg1036	0PPDI	NA
jg10360	IPR003618	Transcription_elongation_factor_S-II_central_domain	IPR001222	Zinc_finger_TFIIS-type		IPR003617	Transcription_elongation_factor_TFIIS/CRSP70_N-terminal_sub-type	IPR017923	Transcription_factor_IIS_N-terminal	IPR006289	Transcription_elongation_factor_TFIIS	0PFX1	transcription_elongation_factor_SII			PF07500	Transcription_factor_S-II_(TFIIS)_central_domain	PF01096	Transcription_factor_S-II_(TFIIS)	PF08711	TFIIS_helical_bundle-like_domain				SSF46942	Elongation factor TFIIS domain 2	SSF57783	Zinc beta-ribbon	SSF47676	Conserved domain common to transcription factors TFIIS, elongin A, CRSP70	TIGR01385	transcription_elongation_factor_S-II
jg10361	0PQW1	NA
jg10362	IPR016166	FAD-binding_type_2	IPR006094	FAD_linked_oxidase_N-terminal	IPR016164	FAD-linked_oxidase-like_C-terminal	IPR004113	FAD-linked_oxidase_C-terminal	0PUXT	FAD_linked_oxidases,_C-terminal_domain		PF01565	FAD_binding_domain_	PF02913	FAD_linked_oxidases_C-terminal_domain	SSF56176	FAD-binding/transporter-associated domain-like	SSF55103	FAD-linked oxidases, C-terminal domain
jg10363	IPR001279	Metallo-beta-lactamase	0PPDZ	metallo-beta-lactamase_superfamily_protein		SSF56281	Metallo-hydrolase/oxidoreductase
jg10364	IPR001138	Zn(2)-C6_fungal-type_DNA-binding_domain	0PUFJ	Fungal_Zn(2)-Cys(6)_binuclear_cluster_domain	PF00172	Fungal_Zn(2)-Cys(6)_binuclear_cluster_domain		SSF57701	Zn2/Cys6 DNA-binding domain
jg10365	IPR001128	Cytochrome_P450	IPR002974	Cytochrome_P450_E-class_CYP52	IPR002401	Cytochrome_P450_E-class_group_I	0PKST	Cytochrome_p450	PF00067	Cytochrome_P450	SSF48264	Cytochrome P450
jg10366	IPR007568	RTA-like_protein	0PGM1	RTA1_like_protein	PF04479	RTA1_like_protein	9A26	the_lipid-translocating_exporter_(lte)_family
jg10369	IPR023214	HAD-like_domain	IPR001757	P-type_ATPase	IPR008250	P-type_ATPase_A__domain	IPR023298	P-type_ATPase__transmembrane_domain	IPR006534	P-type_ATPase_subfamily_IIIA	0PFW2	Plasma_membrane	3.6.3.6	Proton-exporting ATPase.	00190	Oxidative_phosphorylation		PF00702	haloacid_dehalogenase-like_hydrolase	PF00122	E1-E2_ATPase	3A3	the_p-type_atpase_(p-atpase)_superfamily	SSF56784	HAD-like	SSF81653	Calcium ATPase, transduction domain A	SSF81665	Calcium ATPase, transmembrane domain M	TIGR01494	HAD_ATPase_P-type_family_IC	TIGR01647	plasma-membrane_proton-efflux_P-type_ATPase
jg1037	IPR008011	Complex_1_LYR_protein	0PPKQ	Iron-sulfur_cluster_biosynthesis_protein_Isd11	PF05347	Complex_1_protein_(LYR_family)
jg10370	IPR029063	S-adenosyl-L-methionine-dependent_methyltransferase	IPR025714	Methyltransferase_domain	0PN8M	Methyltransferase_small_domain-containing_protein	PF13847	Methyltransferase_domain	SSF53335	S-adenosyl-L-methionine-dependent methyltransferases
jg10371	IPR012535	Cell_division_protein_Cdc14	0PKM8	cell_division_control_protein_14	PF08045	Cell_division_control_protein_14_SIN_component
jg10372	IPR008949	Isoprenoid_synthase_domain	IPR000092	Polyprenyl_synthetase	0PG5T	geranylgeranyl		PF00348	Polyprenyl_synthetase	SSF48576	Terpenoid synthases
jg10373	IPR002625	Smr_domain	IPR013899	Domain_of_unknown_function_DUF1771	0QE6T	SMR_domain-containing_protein	PF01713	Smr_domain	PF08590	Domain_of_unknown_function_(DUF1771)			SSF160443	SMR domain-like
jg10374	IPR002646	Poly_A_polymerase_head_domain		0PHA4	tRNA_nucleotidyltransferase		PF01743	Poly_A_polymerase_head_domain	PF12627	Probable_RNA_and_SrmB-_binding_site_of_polymerase_A	SSF81301	Nucleotidyltransferase	SSF81891	Poly A polymerase C-terminal region-like
jg10376	IPR011063	tRNA(Ile)-lysidine/2-thiocytidine_synthase_N-terminal	0PPDA	PP-loop_family	PF01171	PP-loop_family	SSF52402	Adenine nucleotide alpha hydrolases-like
jg10377	IPR005352	Erg28	0PYRH	Erg28_like_protein	PF03694	Erg28_like_protein
jg10378	0PNDT	integral_membrane_protein
jg10379	IPR011701	Major_facilitator_superfamily	IPR020846	Major_facilitator_superfamily_domain	0QDYC	Major_Facilitator_Superfamily	PF07690	Major_Facilitator_Superfamily	2A1	the_major_facilitator_superfamily_(mfs)	SSF103473	MFS general substrate transporter
jg10380	IPR001138	Zn(2)-C6_fungal-type_DNA-binding_domain	IPR010699	Protein_of_unknown_function_DUF1275	0PVFN	C6_finger_domain_protein	PF00172	Fungal_Zn(2)-Cys(6)_binuclear_cluster_domain	PF06912	Protein_of_unknown_function_(DUF1275)	9B143	the_6_tms_duf1275/pf06912_(duf1275)_family		SSF57701	Zn2/Cys6 DNA-binding domain
jg10381	0Q2CA	NA
jg10382	IPR001138	Zn(2)-C6_fungal-type_DNA-binding_domain	IPR007219	Transcription_factor_domain_fungi	0Q2S7	Transcription_factor	PF00172	Fungal_Zn(2)-Cys(6)_binuclear_cluster_domain	PF04082	Fungal_specific_transcription_factor_domain_			SSF57701	Zn2/Cys6 DNA-binding domain
jg10384	IPR008928	Six-hairpin_glycosidase-like		0PG45	Alpha-L-rhamnosidase	GH78	alpha-L-rhamnosidase_(EC_3.2.1.40)		SSF48208	Six-hairpin glycosidases
jg10385	IPR001544	Aminotransferase_class_IV	IPR005786	Branched-chain_amino_acid_aminotransferase_II	0PI4C	Branched-chain_amino_acid_aminotransferase	2.6.1.42	Branched-chain-amino-acid transaminase.	00270	Cysteine_and_methionine_metabolism	00770	Pantothenate_and_CoA_biosynthesis	00280	Valine,_leucine_and_isoleucine_degradation	00290	Valine,_leucine_and_isoleucine_biosynthesis	00966	Glucosinolate_biosynthesis		PF01063	Amino-transferase_class_IV	SSF56752	D-aminoacid aminotransferase-like PLP-dependent enzymes	TIGR01123	branched-chain_amino_acid_aminotransferase
jg10386	IPR011009	Protein_kinase-like_domain	IPR000719	Protein_kinase_domain	IPR011047	Quinonprotein_alcohol_dehydrogenase-like_superfamily	IPR018391	Pyrrolo-quinoline_quinone_beta-propeller_repeat	IPR010513	KEN_domain	IPR018997	PUB_domain	0PFXN	protein_kinase_and_ribonuclease_Ire1	GH18	chitinase_(EC_3.2.1.14);_endo-beta-N-acetylglucosaminidase_(EC_3.2.1.96);_xylanase_inhibitor;_concanavalin_B;_narbonin	2.7.11.1	Non-specific serine/threonine protein kinase.	04150	mTOR_signaling_pathway	04151	PI3K-Akt_signaling_pathway		PF00069	Protein_kinase_domain	PF06479	Ribonuclease_2-5A	9B106	the_pock_size-determining_protein_(psdp)_family				SSF56112	Protein kinase-like (PK-like)	SSF50998	Quinoprotein alcohol dehydrogenase-like
jg10387	IPR018844	Nucleolar_protein_Dnt1-like_N-terminal	0PXYG	Conserved_serine-rich_protein	PF10407	Cdc14_phosphatase_binding_protein_N-terminus___
jg10388	IPR008928	Six-hairpin_glycosidase-like	IPR005198	Glycoside_hydrolase_family_76	IPR014480	Mannan_endo-1_6-alpha-mannosidase	0PFRH	hydrolase_family_76_protein	GH76	alpha-1,6-mannanase_(EC_3.2.1.101)	3.2.1.10	Oligo-1,6-glucosidase.	00052	Galactose_metabolism	00500	Starch_and_sucrose_metabolism		PF03663	Glycosyl_hydrolase_family_76_	SSF48208	Six-hairpin glycosidases
jg10389	IPR001810	F-box_domain	IPR009976	Exocyst_complex_component_Sec10-like	0PGCX	F-box_protein		PF07393	Exocyst_complex_component_Sec10	SSF81383	F-box domain
jg1039	0PS2Q	NA
jg10390	IPR014044	CAP_domain	IPR001283	Cysteine-rich__secretory_protein_allergen_V5/Tpx-1-related	0PMWK	extracellular_SCP_domain_protein_Pry1		PF00188	Cysteine-rich_secretory_protein_family	8B9	the_triflin_toxin_(triflin_or_crisp)_family		SSF55797	PR-1-like
jg10391	IPR000504	RNA_recognition_motif_domain	IPR013979	Translation_initiation_factor_beta_propellor-like_domain	IPR011400	Eukaryotic_translation_initiation_factor_3_subunit_B	0PGHS	Component_of_the_eukaryotic_translation_initiation_factor_3_(eIF-3)_complex,_which_is_involved_in_protein_synthesis_and,_together_with_other_initiation_factors,_stimulates_binding_of_mRNA_and_methionyl-tRNAi_to_the_40S_ribosome_(By_similarity)		PF00076	RNA_recognition_motif_(aka_RRM_RBD_or_RNP_domain)	PF08662	Eukaryotic_translation_initiation_factor_eIF2A		SSF54928	RNA-binding domain, RBD	SSF69322	Tricorn protease domain 2
jg10392	IPR019835	SWIB_domain	IPR014876	DEK_C-terminal	IPR003121	SWIB/MDM2_domain	0PNS5	SWIB_MDM2_domain_protein		PF08766	DEK_C_terminal_domain	PF02201	SWIB/MDM2_domain		SSF109715	DEK C-terminal domain	SSF47592	SWIB/MDM2 domain
jg10393	IPR013087	Zinc_finger_C2H2-type/integrase_DNA-binding_domain	0PKRG	C2H2_finger_domain_protein		PF13920	Zinc_finger_C3HC4_type_(RING_finger)		SSF57850	RING/U-box
jg10395	IPR027417	P-loop_containing_nucleoside_triphosphate_hydrolase	IPR000432	DNA_mismatch_repair_protein_MutS_C-terminal	IPR007861	DNA_mismatch_repair_protein_MutS_clamp	IPR007696	DNA_mismatch_repair_protein_MutS_core	IPR007860	DNA_mismatch_repair_protein_MutS_connector_domain	IPR011184	DNA_mismatch_repair_MutS	0PIRB	DNA_mismatch_repair_protein		PF00488	MutS_domain_V	PF05190	MutS_family_domain_IV	PF05192	MutS_domain_III	PF05188	MutS_domain_II			SSF52540	P-loop containing nucleoside triphosphate hydrolases	SSF48334	DNA repair protein MutS, domain III	SSF53150	DNA repair protein MutS, domain II
jg10396	IPR017986	WD40-repeat-containing_domain	IPR001680	WD40_repeat	IPR020472	G-protein_beta_WD-40_repeat	IPR001632	G-protein_beta_subunit	IPR012972	NLE	0PGEI	WD_repeat_protein	GH18	chitinase_(EC_3.2.1.14);_endo-beta-N-acetylglucosaminidase_(EC_3.2.1.96);_xylanase_inhibitor;_concanavalin_B;_narbonin			PF00400	WD_domain_G-beta_repeat	PF08154	NLE_(NUC135)_domain	3A20	the_peroxisomal_protein_importer_(ppi)_family		SSF50978	WD40 repeat-like
jg10397	0PU4H	IgE-binding_protein
jg10398	0Q9WC	Fungal_Zn(2)-Cys(6)_binuclear_cluster_domain
jg10399	IPR001623	DnaJ_domain	0PG3M	Mitochondrial_protein_import_protein_MAS5	GH13	alpha-amylase_(EC_3.2.1.1);_pullulanase_(EC_3.2.1.41);_cyclomaltodextrin_glucanotransferase_(EC_2.4.1.19);_cyclomaltodextrinase_(EC_3.2.1.54);_trehalose-6-phosphate_hydrolase_(EC_3.2.1.93);_oligo-alpha-glucosidase_(EC_3.2.1.10);_maltogenic_amylase_(EC_3.2.1.133);_neopullulanase_(EC_3.2.1.135);_alpha-glucosidase_(EC_3.2.1.20);_maltotetraose-forming_alpha-amylase_(EC_3.2.1.60);_isoamylase_(EC_3.2.1…		PF00226	DnaJ_domain	3A5	the_general_secretory_pathway_(sec)_family		SSF46565	Chaperone J-domain
jg104	0PK1Y	Integrase_core_domain	SSF56672	DNA/RNA polymerases
jg10400	0QECB	CCCH_zinc_finger_and_RRM
jg10403	IPR010730	Heterokaryon_incompatibility	0PPKR	Heterokaryon_incompatibility_protein_(HET)	PF06985	Heterokaryon_incompatibility_protein_(HET)
jg10404	0PR4T	NA
jg10406	0PMDH	conserved_hypothetical_protein
jg10407	0PVYV	NA
jg10408	IPR011701	Major_facilitator_superfamily	IPR020846	Major_facilitator_superfamily_domain	0QE3B	MFS_transporter_of_unkown_specificity		PF07690	Major_Facilitator_Superfamily	2A1	the_major_facilitator_superfamily_(mfs)	SSF103473	MFS general substrate transporter
jg10409	IPR029069	HotDog_domain	IPR006683	Thioesterase_superfamily	0Q1G3	Thioesterase_superfamily	PF03061	Thioesterase_superfamily	SSF54637	Thioesterase/thiol ester dehydrase-isomerase
jg1041	0PNCU	conserved_hypothetical_protein
jg10410	IPR011009	Protein_kinase-like_domain	0PW4Q	Protein_kinase_domain_protein		SSF56112	Protein kinase-like (PK-like)
jg10411	IPR002821	Hydantoinase/oxoprolinase	IPR003692	Hydantoinase_B/oxoprolinase	IPR008040	Hydantoinaseoxoprolinase_N-terminal	0PGSZ	5-oxoprolinase		PF01968	Hydantoinase/oxoprolinase	PF02538	Hydantoinase_B/oxoprolinase	PF05378	Hydantoinase/oxoprolinase_N-terminal_region
jg10412	IPR001138	Zn(2)-C6_fungal-type_DNA-binding_domain	IPR007219	Transcription_factor_domain_fungi	0PIM7	Transcription_factor		PF00172	Fungal_Zn(2)-Cys(6)_binuclear_cluster_domain	PF04082	Fungal_specific_transcription_factor_domain_			SSF57701	Zn2/Cys6 DNA-binding domain
jg10413	IPR011009	Protein_kinase-like_domain	IPR027417	P-loop_containing_nucleoside_triphosphate_hydrolase	IPR002110	Ankyrin_repeat	IPR020683	Ankyrin_repeat-containing_domain	0PKAU	ankyrin_repeat_protein	PF05729	NACHT_domain	1C63	the_-latrotoxin_(latrotoxin)_family		SSF56112	Protein kinase-like (PK-like)	SSF52540	P-loop containing nucleoside triphosphate hydrolases	SSF48403	Ankyrin repeat
jg10414	IPR002347	Glucose/ribitol_dehydrogenase	IPR016040	NAD(P)-binding_domain	0PPAF	3-hydroxyacyl-CoA_dehydrogenase	PF00106	short_chain_dehydrogenase	SSF51735	NAD(P)-binding Rossmann-fold domains
jg10415	0Q28A	chitin_synthase
jg10416	IPR011990	Tetratricopeptide-like_helical_domain	IPR006822	Coatomer_epsilon_subunit	0PJM1	Coatomer_subunit_epsilon		PF04733	Coatomer_epsilon_subunit	SSF48452	TPR-like
jg10417	IPR029058	Alpha/Beta_hydrolase_fold	IPR013094	Alpha/beta_hydrolase_fold-3	0PMK8	Alpha_beta_hydrolase_fold_protein		PF07859	alpha/beta_hydrolase_fold	SSF53474	alpha/beta-Hydrolases
jg10418	IPR011051	RmlC-like_cupin_domain	IPR001250	Mannose-6-phosphate_isomerase_type_I	IPR016305	Mannose-6-phosphate_isomerase	0PFMA	mannose-6-phosphate_isomerase	5.3.1.8	Mannose-6-phosphate isomerase.	00520	Amino_sugar_and_nucleotide_sugar_metabolism	00051	Fructose_and_mannose_metabolism		PF01238	Phosphomannose_isomerase_type_I	SSF51182	RmlC-like cupins	TIGR00218	mannose-6-phosphate_isomerase_class_I
jg10419	IPR010750	SGF29_tudor-like_domain	0PK50	SAGA_complex_component		PF07039	SGF29_tudor-like_domain
jg10420	IPR006598	Lipopolysaccharide-modifying_protein	0PG0S	capsular_associated_protein
jg10422		IPR008928	Six-hairpin_glycosidase-like	IPR005198	Glycoside_hydrolase_family_76	0PFRH	hydrolase_family_76_protein	GH76	alpha-1,6-mannanase_(EC_3.2.1.101)	3.5.4.25	GTP cyclohydrolase II.	3.2.1.10	Oligo-1,6-glucosidase.	00052	Galactose_metabolism	00500	Starch_and_sucrose_metabolism	00740	Riboflavin_metabolism		PF00925	GTP_cyclohydrolase_II	PF03663	Glycosyl_hydrolase_family_76_	SSF142695	RibA-like	SSF48208	Six-hairpin glycosidases
jg10423	IPR021833	Protein_of_unknown_function_DUF3425	0PIKQ	B-zip_transcription_factor	PF11905	Domain_of_unknown_function_(DUF3425)	SSF57959	Leucine zipper domain
jg10424	IPR016040	NAD(P)-binding_domain	IPR008927	6-phosphogluconate_dehydrogenase_C-terminal_domain-like	IPR015815	3-hydroxyisobutyrate_dehydrogenase-related	IPR006115	6-phosphogluconate_dehydrogenase_NADP-binding	IPR029154	3-hydroxyisobutyrate_dehydrogenase_NAD-binding_domain	0PKCT	6-phosphogluconate_dehydrogenase	PF03446	NAD_binding_domain_of_6-phosphogluconate_dehydrogenase	PF14833	NAD-binding_of_NADP-dependent_3-hydroxyisobutyrate_dehydrogenase	SSF51735	NAD(P)-binding Rossmann-fold domains	SSF48179	6-phosphogluconate dehydrogenase C-terminal domain-like
jg10425	0PRQY	Phosphotransferase_enzyme_family
jg10426	IPR001248	Purine-cytosine_permease	0PJYB	NCS1_nucleoside_transporter_family_protein		PF02133	Permease_for_cytosine/purines_uracil_thiamine_allantoin	2A39	the_nucleobase:cation_symporter-1_(ncs1)_family
jg10427	IPR002821	Hydantoinase/oxoprolinase	IPR008040	Hydantoinaseoxoprolinase_N-terminal	IPR010318	Protein_of_unknown_function_DUF917	0PGKT	Hydantoinase	PF01968	Hydantoinase/oxoprolinase	PF05378	Hydantoinase/oxoprolinase_N-terminal_region	PF06032	Protein_of_unknown_function_(DUF917)	SSF53067	Actin-like ATPase domain	SSF160991	CV3147-like
jg10428	IPR000873	AMP-dependent_synthetase/ligase	0PJMH	Fatty_acid_transporter	PF00501	AMP-binding_enzyme	4C1	the_proposed_fatty_acid_transporter_(fat)_family	SSF56801	Acetyl-CoA synthetase-like
jg10429	0PK65	NA
jg1043	IPR005135	Endonuclease/exonuclease/phosphatase	IPR004808	AP_endonuclease_1	0PJN6	dna_lyase			PF03372	Endonuclease/Exonuclease/phosphatase_family	SSF56219	DNase I-like	TIGR00633	exodeoxyribonuclease_III_(xth)
jg10431	IPR005843	Alpha-D-phosphohexomutase_C-terminal	0PHM1	Phosphoglucomutase	5.4.2.10	Phosphoglucosamine mutase.	00520	Amino_sugar_and_nucleotide_sugar_metabolism		SSF55957	Phosphoglucomutase, C-terminal domain
jg10432	0QE3V	conserved_hypothetical_protein
jg10433	0PV2G	conserved_hypothetical_protein
jg10434	IPR029058	Alpha/Beta_hydrolase_fold	0PH35	DDHD_domain-containing_protein	SSF53474	alpha/beta-Hydrolases
jg10436	IPR002423	Chaperonin_Cpn60/TCP-1_family	0PHYR	Heat_shock_protein		PF00118	TCP-1/cpn60_chaperonin_family	SSF54849	GroEL-intermediate domain like
jg10437	IPR027417	P-loop_containing_nucleoside_triphosphate_hydrolase	IPR013153	PrkA_AAA_domain	0PFUX	ATP-dependent_serine_protease_that_mediates_the_selective_degradation_of_misfolded,_unassembled_or_oxidatively_damaged_polypeptides_as_well_as_certain_short-lived_regulatory_proteins_in_the_mitochondrial_matrix._May_also_have_a_chaperone_function_in_the_assembly_of_inner_membrane_protein_complexes._Participates_in_the_regulation_of_mitochondrial_gene_expression_and_in_the_maintenance_of_the_integ…			PF08298	PrkA_AAA_domain	SSF52540	P-loop containing nucleoside triphosphate hydrolases
jg10438	IPR006680	Amidohydrolase-related	IPR032466	Metal_Hydrolase	IPR011059	Metal-dependent_hydrolase_composite_domain	0PW85	Amidohydrolase_family	CE9	N-acetylglucosamine_6-phosphate_deacetylase_(EC_3.5.1.25);_N-acetylgalactosamine-6-phosphate_deacetylase_(EC_3.5.1.80).		PF01979	Amidohydrolase_family	SSF51556	Metallo-dependent hydrolases	SSF51338	Composite domain of metallo-dependent hydrolases
jg10439	IPR011701	Major_facilitator_superfamily	IPR020846	Major_facilitator_superfamily_domain	0Q2KP	Major_Facilitator_Superfamily	PF07690	Major_Facilitator_Superfamily	2A1	the_major_facilitator_superfamily_(mfs)	SSF103473	MFS general substrate transporter
jg1044	IPR001349	Cytochrome_c_oxidase_subunit_VIa	0PNPT	Cytochrome_c_oxidase_polypeptide_VIa		PF02046	Cytochrome_c_oxidase_subunit_VIa	3D4	the_proton-translocating_cytochrome_oxidase_(cox)_superfamily	SSF81411	Mitochondrial cytochrome c oxidase subunit VIa
jg10440	IPR012336	Thioredoxin-like_fold	IPR004046	Glutathione_S-transferase_C-terminal	IPR004045	Glutathione_S-transferase_N-terminal	IPR010987	Glutathione_S-transferase_C-terminal-like	0PW1B	Glutathione_S-transferase,_N-terminal_domain		PF02798	Glutathione_S-transferase_N-terminal_domain	PF14497	Glutathione_S-transferase_C-terminal_domain	SSF52833	Thioredoxin-like	SSF47616	GST C-terminal domain-like
jg10441	IPR001138	Zn(2)-C6_fungal-type_DNA-binding_domain	IPR007219	Transcription_factor_domain_fungi	0QDU3	Fungal_specific_transcription_factor_domain_	PF00172	Fungal_Zn(2)-Cys(6)_binuclear_cluster_domain	PF04082	Fungal_specific_transcription_factor_domain_		SSF57701	Zn2/Cys6 DNA-binding domain
jg10442	0PNHI	Peroxidase,_family_2
jg10443	0PIII	Mitochondrial_mRNA_processing_protein_PET127
jg10444	IPR011701	Major_facilitator_superfamily	IPR020846	Major_facilitator_superfamily_domain	0PH49	transporter	GH78	alpha-L-rhamnosidase_(EC_3.2.1.40)	PF07690	Major_Facilitator_Superfamily	2A1	the_major_facilitator_superfamily_(mfs)	SSF103473	MFS general substrate transporter
jg10445	IPR020846	Major_facilitator_superfamily_domain	IPR005828	Major_facilitator__sugar_transporter-like	IPR003663	Sugar/inositol_transporter	0PFEN	sugar_transporter	PF00083	Sugar_(and_other)_transporter	2A1	the_major_facilitator_superfamily_(mfs)	SSF103473	MFS general substrate transporter	TIGR00879	MFS_transporter_sugar_porter_(SP)_family
jg10446	IPR001878	Zinc_finger_CCHC-type	IPR025836	Zinc_knuckle_CX2CX4HX4C	IPR008564	Protein_of_unknown_function_DUF846_eukaryotic	0PK44	zinc_knuckle_transcription_factor	PF00098	Zinc_knuckle	PF14392	Zinc_knuckle	PF05832	Eukaryotic_protein_of_unknown_function_(DUF846)	1G7	the_reovirus_fast_fusion_protein_(r-fast)_famly		SSF57756	Retrovirus zinc finger-like domains
jg10447	0PJIC	Glycosyl_hydrolases_family_31_	GH31	alpha-glucosidase_(EC_3.2.1.20);_alpha-1,3-glucosidase_(EC_3.2.1.84);_sucrase-isomaltase_(EC_3.2.1.48)_(EC_3.2.1.10);_alpha-xylosidase_(EC_3.2.1.-);_alpha-glucan_lyase_(EC_4.2.2.13);_isomaltosyltransferase_(EC_2.4.1.-).
jg10448	IPR029071	Ubiquitin-related_domain	IPR000626	Ubiquitin_domain	0PITP	ubiquitin_carboxyl-terminal_hydrolase			PF00240	Ubiquitin_family	SSF54236	Ubiquitin-like
jg10449	IPR008978	HSP20-like_chaperone	SSF49764	HSP20-like chaperones
jg1045	IPR026000	Anaphase-promoting_complex_subunit_5	0PHQY	Anaphase-Promoting_Complex		PF12862	Anaphase-promoting_complex_subunit_5
jg10450	IPR011009	Protein_kinase-like_domain	IPR000719	Protein_kinase_domain	0PHIU	serine_threonine_protein_kinase		PF00069	Protein_kinase_domain	SSF56112	Protein kinase-like (PK-like)
jg10451	IPR011009	Protein_kinase-like_domain	IPR000719	Protein_kinase_domain	0QD8C	serine_threonine_protein_kinase	GH23	lysozyme_type_G_(EC_3.2.1.17);_peptidoglycan_lyase_(EC_4.2.2.-)_also_known_in_the_literature_as_peptidoglycan_lytic_transglycosylase		PF00069	Protein_kinase_domain	9B106	the_pock_size-determining_protein_(psdp)_family		SSF56112	Protein kinase-like (PK-like)
jg10452	IPR011009	Protein_kinase-like_domain	0PHZ4	negative_regulation_of_glycogen_biosynthetic_process		SSF56112	Protein kinase-like (PK-like)
jg10454	IPR018939	Autophagy-related_protein_27	IPR009011	Mannose-6-phosphate_receptor_binding_domain	0PKV8	vacuolar_sorting_receptor		PF09451	Autophagy-related_protein_27	SSF50911	Mannose 6-phosphate receptor domain
jg10455	0PRMD	NA
jg10456	0PH3D	NA
jg10458	IPR001138	Zn(2)-C6_fungal-type_DNA-binding_domain	IPR007219	Transcription_factor_domain_fungi	0PFRU	Transcription_factor	GH78	alpha-L-rhamnosidase_(EC_3.2.1.40)	PF00172	Fungal_Zn(2)-Cys(6)_binuclear_cluster_domain	PF04082	Fungal_specific_transcription_factor_domain_			SSF57701	Zn2/Cys6 DNA-binding domain
jg10459	0PNT6	Inherit_from_NOG:_Conserved_hypothetical,_protein
jg1046	IPR028923	SAICAR_synthetase/ADE2_N-terminal	IPR001636	Phosphoribosylaminoimidazole-succinocarboxamide_synthase	0PFD3	phosphoribosyl-aminoimidazole-succinocarboxamide_synthase	6.3.2.6	Phosphoribosylaminoimidazolesuccinocarboxamide synthase.	00230	Purine_metabolism		PF01259	SAICAR_synthetase	SSF56104	SAICAR synthase-like	TIGR00081	phosphoribosylaminoimidazolesuccinocarboxamide_synthase
jg10460	0Q2P1	NA
jg10461	IPR026891	Fibronectin_type_III-like_domain	IPR001764	Glycoside_hydrolase_family_3_N-terminal	IPR002772	Glycoside_hydrolase_family_3_C-terminal_domain	IPR017853	Glycoside_hydrolase_superfamily	0PG84	Beta-glucosidases_are_one_of_a_number_of_cellulolytic_enzymes_involved_in_the_degradation_of_cellulosic_biomass._Catalyzes_the_last_step_releasing_glucose_from_the_inhibitory_cellobiose_(By_similarity)	GH3	beta-glucosidase_(EC_3.2.1.21);_xylan_1,4-beta-xylosidase_(EC_3.2.1.37);_beta-N-acetylhexosaminidase_(EC_3.2.1.52);_glucan_1,3-beta-glucosidase_(EC_3.2.1.58);_glucan_1,4-beta-glucosidase_(EC_3.2.1.74);_exo-1,3-1,4-glucanase_(EC_3.2.1.-);_alphalpha-L-arabinofuranosidase_(EC_3.2.1.55).		PF00933	Glycosyl_hydrolase_family_3_N_terminal_domain	PF01915	Glycosyl_hydrolase_family_3_C-terminal_domain	PF14310	Fibronectin_type_III-like_domain		SSF52279	Beta-D-glucan exohydrolase, C-terminal domain	SSF51445	(Trans)glycosidases
jg10462	IPR001764	Glycoside_hydrolase_family_3_N-terminal	IPR017853	Glycoside_hydrolase_superfamily	IPR016181	Acyl-CoA_N-acyltransferase	IPR000182	GNAT_domain	0PJPJ	beta-n-acetylglucosaminidase	GH3	beta-glucosidase_(EC_3.2.1.21);_xylan_1,4-beta-xylosidase_(EC_3.2.1.37);_beta-N-acetylhexosaminidase_(EC_3.2.1.52);_glucan_1,3-beta-glucosidase_(EC_3.2.1.58);_glucan_1,4-beta-glucosidase_(EC_3.2.1.74);_exo-1,3-1,4-glucanase_(EC_3.2.1.-);_alphalpha-L-arabinofuranosidase_(EC_3.2.1.55).		PF00933	Glycosyl_hydrolase_family_3_N_terminal_domain	PF00583	Acetyltransferase_(GNAT)_family	SSF51445	(Trans)glycosidases	SSF55729	Acyl-CoA N-acyltransferases (Nat)
jg10463	IPR006148	Glucosamine/galactosamine-6-phosphate_isomerase	IPR004547	Glucosamine-6-phosphate_isomerase	0PGJK	Glucosamine-6-phosphate	CE9	N-acetylglucosamine_6-phosphate_deacetylase_(EC_3.5.1.25);_N-acetylgalactosamine-6-phosphate_deacetylase_(EC_3.5.1.80).	3.5.99.6	Glucosamine-6-phosphate deaminase.	00520	Amino_sugar_and_nucleotide_sugar_metabolism		PF01182	Glucosamine-6-phosphate_isomerases/6-phosphogluconolactonase	SSF100950	NagB/RpiA/CoA transferase-like	TIGR00502	glucosamine-6-phosphate_deaminase
jg10464	IPR011701	Major_facilitator_superfamily	IPR020846	Major_facilitator_superfamily_domain	0Q07H	Major_Facilitator_Superfamily	PF07690	Major_Facilitator_Superfamily	2A1	the_major_facilitator_superfamily_(mfs)	SSF103473	MFS general substrate transporter
jg10466	IPR015590	Aldehyde_dehydrogenase_domain	IPR016161	Aldehyde/histidinol_dehydrogenase	0PHBT	Betaine_aldehyde_dehydrogenase		PF00171	Aldehyde_dehydrogenase_family	SSF53720	ALDH-like
jg10467	0PIMX	NF-X1_finger_and_helicase_domain_protein	PF13086	AAA_domain
jg1047	IPR008979	Galactose-binding_domain-like	IPR013857	NADH:ubiquinone_oxidoreductase_intermediate-associated_protein_30	0PGSM	complex_I		PF08547	Complex_I_intermediate-associated_protein_30_(CIA30)	SSF49785	Galactose-binding domain-like
jg10471	IPR002035	von_Willebrand_factor_type_A	0PK4Q	Single_stranded_DNA-dependent_ATP-dependent_helicase._Involved_in_non-homologous_end_joining_(NHEJ)_DNA_double_strand_break_repair._DNA-binding_is_sequence-independent_but_has_a_high_affinity_to_nicks_in_double_stranded_DNA_and_to_the_ends_of_duplex_DNA._Binds_to_naturally_occurring_chromosomal_ends,_and_therefore_provides_chromosomal_end_protection._Required_also_for_telomere_recombination_to_re…		SSF53300	vWA-like
jg10473	IPR016024	Armadillo-type_fold	0PGET	elongation_factor_3		SSF48371	ARM repeat
jg10475	0Q4IT	BRCA1_C_Terminus_(BRCT)_domain
jg10476	IPR027417	P-loop_containing_nucleoside_triphosphate_hydrolase	IPR022812	Dynamin_superfamily	0PHSB	Transmembrane_GTPase_fzo1		PF00350	Dynamin_family	9B25	the_mitochondrial_inner/outer_membrane_fusion_(mmf)_family	SSF52540	P-loop containing nucleoside triphosphate hydrolases
jg10477	IPR005024	Snf7_family	0PG7K	charged_multivesicular_body_protein_2a		PF03357	Snf7
jg10478	IPR002347	Glucose/ribitol_dehydrogenase	IPR016040	NAD(P)-binding_domain	0PUEE	KR_domain	PF13561	Enoyl-(Acyl_carrier_protein)_reductase	SSF51735	NAD(P)-binding Rossmann-fold domains
jg10479	IPR023214	HAD-like_domain	IPR004274	FCP1_homology_domain	IPR001357	BRCT_domain	IPR011947	FCP1-like_phosphatase_phosphatase_domain	0PH1W	RNA_polymerase_II_subunit_A_C-terminal_domain_phosphatase	3.1.3.16	Protein-serine/threonine phosphatase.		04660	T_cell_receptor_signaling_pathway		PF03031	NLI_interacting_factor-like_phosphatase	PF00533	BRCA1_C_Terminus_(BRCT)_domain		SSF56784	HAD-like	SSF52113	BRCT domain	TIGR02250	FCP1-like_phosphatase_phosphatase_domain
jg1048	IPR000504	RNA_recognition_motif_domain	0PIMT	RNA_binding	PF00076	RNA_recognition_motif_(aka_RRM_RBD_or_RNP_domain)		SSF54928	RNA-binding domain, RBD
jg10480	0PPT9	conserved_hypothetical_protein
jg10483	0Q1H7	NA
jg10484	IPR006035	Ureohydrolase	IPR014033	Arginase	0PFFU	arginase	3.5.3.1	Arginase.	00330	Arginine_and_proline_metabolism	00220	Arginine_biosynthesis		PF00491	Arginase_family	SSF52768	Arginase/deacetylase	TIGR01229	arginase
jg10485	IPR003789	Aspartyl/glutamyl-tRNA_amidotransferase_subunit_B-related	IPR018027	Asn/Gln_amidotransferase	IPR004413	Aspartyl/glutamyl-tRNA(Asn/Gln)_amidotransferase_B_subunit	IPR006075	Aspartyl/Glutamyl-tRNA(Gln)_amidotransferase_subunit_B/E_catalytic	0PFWQ	Allows_the_formation_of_correctly_charged_Gln-tRNA(Gln)_through_the_transamidation_of_misacylated_Glu-tRNA(Gln)_in_the_mitochondria._The_reaction_takes_place_in_the_presence_of_glutamine_and_ATP_through_an_activated_gamma-phospho-Glu-tRNA(Gln)_(By_similarity)		PF02637	GatB_domain	PF02934	GatB/GatE_catalytic_domain		SSF55931	Glutamine synthetase/guanido kinase	SSF89095	GatB/YqeY motif	TIGR00133	aspartyl/glutamyl-tRNA(Asn/Gln)_amidotransferase_B_subunit
jg10487	0PNQ2	NA
jg10488	0PH22	conserved_hypothetical_protein
jg10489	0PK1G	conserved_hypothetical_protein
jg10490	IPR029045	ClpP/crotonase-like_domain	IPR001753	Crotonase_superfamily	0PJME	methylglutaconyl-CoA_hydratase		PF00378	Enoyl-CoA_hydratase/isomerase	SSF52096	ClpP/crotonase
jg10491	IPR027417	P-loop_containing_nucleoside_triphosphate_hydrolase	IPR029058	Alpha/Beta_hydrolase_fold	IPR002182	NB-ARC	0QDUK	LipA_and_NB-ARC	PF00931	NB-ARC_domain	SSF52540	P-loop containing nucleoside triphosphate hydrolases	SSF53474	alpha/beta-Hydrolases
jg10492	IPR004160	Translation_elongation_factor_EFTu/EF1A_C-terminal	IPR009001	Translation_elongation_factor_EF1A/initiation_factor_IF2gamma_C-terminal	0Q8JN	This_protein_promotes_the_GTP-dependent_binding_of_aminoacyl-tRNA_to_the_A-site_of_ribosomes_during_protein_biosynthesis_(By_similarity)	PF03143	Elongation_factor_Tu_C-terminal_domain	SSF50465	EF-Tu/eEF-1alpha/eIF2-gamma C-terminal domain
jg10494	IPR000727	Target_SNARE_coiled-coil_homology_domain	IPR010989	t-SNARE	IPR006011	Syntaxin_N-terminal_domain	0PK1B	SNARE_domain_protein		PF05739	SNARE_domain	PF14523	Syntaxin-like_protein	1F1	the_synaptosomal_vesicle_fusion_pore_(svf-pore)_family		SSF47661	t-snare proteins
jg10495	IPR011431	Protein_trafficking_Pga2	0PTF0	Protein_trafficking_PGA2	PF07543	Protein_trafficking_PGA2
jg10496	IPR011044	Quinoprotein_amine_dehydrogenase_beta_chain-like	IPR004871	Cleavage/polyadenylation_specificity_factor_A_subunit_C-terminal	0PGWG	DNA_Binding_protein		PF03178	CPSF_A_subunit_region	PF10433	Mono-functional_DNA-alkylating_methyl_methanesulfonate_N-term	SSF50969	YVTN repeat-like/Quinoprotein amine dehydrogenase
jg10497	IPR001433	Oxidoreductase_FAD/NAD(P)-binding	IPR017938	Riboflavin_synthase-like_beta-barrel	IPR029039	Flavoprotein-like	IPR001094	Flavodoxin	IPR003097	FAD-binding_type_1	IPR008254	Flavodoxin/nitric_oxide_synthase	IPR023208	NADPH-cytochrome_P450_reductase	IPR001709	Flavoprotein_pyridine_nucleotide_cytochrome_reductase	0PGVU	This_enzyme_is_required_for_electron_transfer_from_NADP_to_cytochrome_P450_(By_similarity)		PF00175	Oxidoreductase_NAD-binding_domain_	PF00667	FAD_binding_domain	PF00258	Flavodoxin	SSF52343	Ferredoxin reductase-like, C-terminal NADP-linked domain	SSF63380	Riboflavin synthase domain-like	SSF52218	Flavoproteins
jg10499	IPR016024	Armadillo-type_fold	IPR025481	Cell_morphogenesis_protein_C-terminal	IPR029473	Cell_morphogenesis_central_region	IPR025614	Cell_morphogenesis_protein_N-terminal	0PGFZ	Cell_morphogenesis_protein_(PAG1)	PF14225	Cell_morphogenesis_C-terminal	PF14228	Cell_morphogenesis_central_region	PF14222	Cell_morphogenesis_N-terminal	SSF48371	ARM repeat
jg105	IPR023298	P-type_ATPase__transmembrane_domain	IPR004014	Cation-transporting_P-type_ATPase_N-terminal	0PFW2	Plasma_membrane		PF00690	Cation_transporter/ATPase_N-terminus	3A3	the_p-type_atpase_(p-atpase)_superfamily	SSF81665	Calcium ATPase, transmembrane domain M
jg1050	IPR019035	Mediator_complex_subunit_Med12	0PK8U	Component_of_the_SRB8-11_complex._The_SRB8-11_complex_is_a_regulatory_module_of_the_Mediator_complex_which_is_itself_involved_in_regulation_of_basal_and_activated_RNA_polymerase_II-_dependent_transcription._The_SRB8-11_complex_may_be_involved_in_the_transcriptional_repression_of_a_subset_of_genes_regulated_by_Mediator._It_may_inhibit_the_association_of_the_Mediator_complex_with_RNA_polymerase_II_…		PF09497	Transcription_mediator_complex_subunit_Med12
jg10500	IPR016040	NAD(P)-binding_domain	IPR008927	6-phosphogluconate_dehydrogenase_C-terminal_domain-like	IPR006115	6-phosphogluconate_dehydrogenase_NADP-binding	IPR029154	3-hydroxyisobutyrate_dehydrogenase_NAD-binding_domain	0PKYJ	3-hydroxyisobutyrate_dehydrogenase		PF03446	NAD_binding_domain_of_6-phosphogluconate_dehydrogenase	PF14833	NAD-binding_of_NADP-dependent_3-hydroxyisobutyrate_dehydrogenase	SSF51735	NAD(P)-binding Rossmann-fold domains	SSF48179	6-phosphogluconate dehydrogenase C-terminal domain-like
jg10501	IPR000504	RNA_recognition_motif_domain	0PI61	RNA_binding_protein_MSSP-2	PF00076	RNA_recognition_motif_(aka_RRM_RBD_or_RNP_domain)		SSF54928	RNA-binding domain, RBD
jg10502	IPR002500	Phosphoadenosine_phosphosulphate_reductase	0PN2E	FAD_synthetase		PF01507	Phosphoadenosine_phosphosulfate_reductase_family	SSF52402	Adenine nucleotide alpha hydrolases-like
jg10503	IPR012340	Nucleic_acid-binding_OB-fold	IPR006032	Ribosomal_protein_S12/S23	0PMW1	40s_ribosomal_protein_s23		PF00164	Ribosomal_protein_S12/S23	SSF50249	Nucleic acid-binding proteins
jg10504	0PYJ4	NA
jg10506	IPR000938	CAP_Gly-rich_domain	IPR022157	Dynein_associated_protein	0QDSP	dynactin		PF01302	CAP-Gly_domain	PF12455	Dynein_associated_protein_		SSF74924	Cap-Gly domain
jg10507	IPR017853	Glycoside_hydrolase_superfamily	IPR006047	Glycosyl_hydrolase_family_13_catalytic_domain	IPR015340	Alpha-amylase_domain_of_unknown_function_DUF1966_C-terminal	0PMDW	alpha-amylase	GH13	alpha-amylase_(EC_3.2.1.1);_pullulanase_(EC_3.2.1.41);_cyclomaltodextrin_glucanotransferase_(EC_2.4.1.19);_cyclomaltodextrinase_(EC_3.2.1.54);_trehalose-6-phosphate_hydrolase_(EC_3.2.1.93);_oligo-alpha-glucosidase_(EC_3.2.1.10);_maltogenic_amylase_(EC_3.2.1.133);_neopullulanase_(EC_3.2.1.135);_alpha-glucosidase_(EC_3.2.1.20);_maltotetraose-forming_alpha-amylase_(EC_3.2.1.60);_isoamylase_(EC_3.2.1…	3.2.1.1	Alpha-amylase.	00500	Starch_and_sucrose_metabolism		PF00128	Alpha_amylase_catalytic_domain	PF09260	Domain_of_unknown_function_(DUF1966)	8A9	the_rbat_transport_accessory_protein_(rbat)_family		SSF51445	(Trans)glycosidases	SSF51011	Glycosyl hydrolase domain
jg10508	IPR023214	HAD-like_domain	IPR006439	HAD_hydrolase_subfamily_IA	IPR010237	Pyrimidine_5-nucleotidase	0PJ6V	Pyrimidine_5'-nucleotidase		PF13419	Haloacid_dehalogenase-like_hydrolase	SSF56784	HAD-like	TIGR01509	HAD_hydrolase_family_IA_variant_3	TIGR01993	pyrimidine_5'-nucleotidase
jg10509	IPR004088	K_Homology_domain_type_1	IPR004087	K_Homology_domain	0PH9B	KH_domain_protein	PF00013	KH_domain		SSF54791	Eukaryotic type KH-domain (KH-domain type I)
jg1051	IPR005351	Uncharacterised_protein_family_UPF0139	0PPRR	NA	PF03669	Uncharacterised_protein_family_(UPF0139)
jg10510	0PGX1	conserved_hypothetical_protein
jg10511	IPR001810	F-box_domain	0PXA5	NA	PF12937	F-box-like	SSF81383	F-box domain	SSF52047	RNI-like
jg10512	IPR027417	P-loop_containing_nucleoside_triphosphate_hydrolase	IPR001199	Cytochrome_b5-like_heme/steroid_binding_domain	IPR014876	DEK_C-terminal	IPR029044	Nucleotide-diphospho-sugar_transferases	IPR001609	Myosin_head_motor_domain	0PFHC	Chitin_Synthase	CE4	acetyl_xylan_esterase_(EC_3.1.1.72);__chitin_deacetylase_(EC_3.5.1.41);_chitooligosaccharide_deacetylase_(EC_3.5.1.-);_peptidoglycan_GlcNAc_deacetylase_(EC_3.5.1.-);_peptidoglycan_N-acetylmuramic_acid_deacetylase_(EC_3.5.1.-).		PF00173	Cytochrome_b5-like_Heme/Steroid_binding_domain	PF08766	DEK_C_terminal_domain	PF00063	Myosin_head_(motor_domain)	PF03142	Chitin_synthase	4D1	the_putative_vectorial_glycosyl_polymerization_(vgp)_family			SSF52540	P-loop containing nucleoside triphosphate hydrolases	SSF55856	Cytochrome b5-like heme/steroid binding domain	SSF109715	DEK C-terminal domain	SSF53448	Nucleotide-diphospho-sugar transferases
jg10513	IPR027417	P-loop_containing_nucleoside_triphosphate_hydrolase	IPR001199	Cytochrome_b5-like_heme/steroid_binding_domain	IPR014876	DEK_C-terminal	IPR029044	Nucleotide-diphospho-sugar_transferases	IPR001609	Myosin_head_motor_domain	0PGZG	chitin_synthase	CE4	acetyl_xylan_esterase_(EC_3.1.1.72);__chitin_deacetylase_(EC_3.5.1.41);_chitooligosaccharide_deacetylase_(EC_3.5.1.-);_peptidoglycan_GlcNAc_deacetylase_(EC_3.5.1.-);_peptidoglycan_N-acetylmuramic_acid_deacetylase_(EC_3.5.1.-).		PF00173	Cytochrome_b5-like_Heme/Steroid_binding_domain	PF08766	DEK_C_terminal_domain	PF00063	Myosin_head_(motor_domain)	PF03142	Chitin_synthase	4D1	the_putative_vectorial_glycosyl_polymerization_(vgp)_family			SSF52540	P-loop containing nucleoside triphosphate hydrolases	SSF55856	Cytochrome b5-like heme/steroid binding domain	SSF109715	DEK C-terminal domain	SSF53448	Nucleotide-diphospho-sugar transferases
jg10515	0PHQ4	phosphatidylinositol_4-kinase
jg10516	IPR029071	Ubiquitin-related_domain	IPR000626	Ubiquitin_domain	IPR022617	Rad60/SUMO-like_domain	PF11976	Ubiquitin-2_like_Rad60_SUMO-like	3A16	the_endoplasmic_reticular_retrotranslocon_(er-rt)_family		SSF54236	Ubiquitin-like
jg10518	0PY10	Inherit_from_NOG:_Conserved_hypothetical,_protein
jg10519	IPR013087	Zinc_finger_C2H2-type/integrase_DNA-binding_domain	0PSX7	ZnF_C2H2		PF00096	Zinc_finger_C2H2_type		SSF57667	beta-beta-alpha zinc fingers
jg1052	IPR001950	Translation_initiation_factor_SUI1	IPR005874	Eukaryotic_translation_initiation_factor_SUI1	0PNPS	Translation_initiation_factor		PF01253	Translation_initiation_factor_SUI1	SSF55159	eIF1-like	TIGR01160	translation_initiation_factor_SUI1
jg10520	IPR027409	GroEL-like_apical_domain	IPR002423	Chaperonin_Cpn60/TCP-1_family	0PG1R	1-phosphatidylinositol-3-phosphate_5-kinase			PF00118	TCP-1/cpn60_chaperonin_family	SSF52029	GroEL apical domain-like
jg10521	IPR012929	Nucleoprotein_TPR/MLP1	0PGC9	Filament-forming_protein				PF07926	TPR/MLP1/MLP2-like_protein	1I1	the_nuclear_pore_complex_(npc)_family	SSF57997	Tropomyosin
jg10522	IPR016656	Transcription_initiation_factor_TFIIE_beta_subunit	IPR003166	Transcription_factor_TFIIE_beta_subunit_DNA-binding_domain	0PHVN	transcription_initiation_factor		PF02186	TFIIE_beta_subunit_core_domain
jg10523	IPR017945	DHBP_synthase_RibB-like_alpha/beta_domain	IPR000422	3_4-dihydroxy-2-butanone_4-phosphate_synthase_RibB	0QEE6	3,4-dihydroxy-2-butanone_4-phosphate_synthase	4.1.99.12	3,4-dihydroxy-2-butanone-4-phosphate synthase.	00740	Riboflavin_metabolism		PF00926	3_4-dihydroxy-2-butanone_4-phosphate_synthase	SSF55821	YrdC/RibB	TIGR00506	3_4-dihydroxy-2-butanone-4-phosphate_synthase
jg10524	IPR021054	Cell_wall_mannoprotein_1	0PRFZ	antigenic_cell_wall_galactomannoprotein	PF12296	Hydrophobic_surface_binding_protein_A
jg10525	IPR001810	F-box_domain	IPR017986	WD40-repeat-containing_domain	0PIFW	F-box_domain-containing_protein		SSF81383	F-box domain	SSF50978	WD40 repeat-like
jg10526	IPR012336	Thioredoxin-like_fold	IPR023753	Pyridine_nucleotide-disulphide_oxidoreductase_FAD/NAD(P)-binding_domain	IPR002938	FAD-binding_domain	IPR012941	Phenol_hydroxylase_C-terminal_dimerisation_domain	0PG2K	Phenol_2-monooxygenase		PF01494	FAD_binding_domain	PF07976	Phenol_hydroxylase_C-terminal_dimerisation_domain_	SSF52833	Thioredoxin-like	SSF51905	FAD/NAD(P)-binding domain	SSF54373	FAD-linked reductases, C-terminal domain
jg10527	IPR002347	Glucose/ribitol_dehydrogenase	IPR016040	NAD(P)-binding_domain	0PKKQ	dehydrogenase_reductase_(Sdr)	GH92	mannosyl-oligosaccharide_alpha-1,2-mannosidase_(EC_3.2.1.113);_mannosyl-oligosaccharide_alpha-1,3-mannosidase_(EC_3.2.1.-);	PF13561	Enoyl-(Acyl_carrier_protein)_reductase	SSF51735	NAD(P)-binding Rossmann-fold domains
jg10528	IPR005322	Peptidase_C69_dipeptidase_A	0PF8K	Peptidase_family_C69		PF03577	Peptidase_family_C69
jg10529	IPR002347	Glucose/ribitol_dehydrogenase	IPR016040	NAD(P)-binding_domain	0Q1D4	short_chain_dehydrogenase	PF00106	short_chain_dehydrogenase	SSF51735	NAD(P)-binding Rossmann-fold domains
jg1053	IPR021100	N-glycosylation_protein_EOS1	0PNUC	conserved_hypothetical_protein	PF12326	N-glycosylation_protein
jg10530	0PYUF	NA
jg10534	IPR001810	F-box_domain	0PQ34	NA	SSF81383	F-box domain
jg10535	IPR011009	Protein_kinase-like_domain	IPR000719	Protein_kinase_domain	0Q5ED	STYKc		PF00069	Protein_kinase_domain		SSF56112	Protein kinase-like (PK-like)
jg10536	IPR003010	Carbon-nitrogen_hydrolase	0PFZN	Nitrilase_family_protein_(Nit3)			PF00795	Carbon-nitrogen_hydrolase	SSF56317	Carbon-nitrogen hydrolase
jg10537	IPR002575	Aminoglycoside_phosphotransferase	IPR011009	Protein_kinase-like_domain	IPR016040	NAD(P)-binding_domain	IPR013149	Alcohol_dehydrogenase_C-terminal	IPR020843	Polyketide_synthase_enoylreductase_domain	IPR011032	GroES-like	0PMGG	Pfam:DUF227	PF01636	Phosphotransferase_enzyme_family	PF00107	Zinc-binding_dehydrogenase		SSF56112	Protein kinase-like (PK-like)	SSF51735	NAD(P)-binding Rossmann-fold domains	SSF50129	GroES-like
jg10538	IPR000054	Ribosomal_protein_L31e	IPR023621	Ribosomal_protein_L31e_domain	0Q81N	50S_ribosomal_protein_L31e	PF01198	Ribosomal_protein_L31e		SSF54575	Ribosomal protein L31e
jg10539	IPR002575	Aminoglycoside_phosphotransferase	IPR011009	Protein_kinase-like_domain	0PUHG	NA	PF01636	Phosphotransferase_enzyme_family	SSF56112	Protein kinase-like (PK-like)
jg1054	0PQM4	NA
jg10540	IPR011701	Major_facilitator_superfamily	IPR020846	Major_facilitator_superfamily_domain	0PHMC	transporter		PF07690	Major_Facilitator_Superfamily	2A1	the_major_facilitator_superfamily_(mfs)	SSF103473	MFS general substrate transporter
jg10541	IPR015412	Autophagy-related_C-terminal	IPR026885	Autophagy-related_protein_2_CAD_motif	0PG7X	Required_for_cytoplasm_to_vacuole_transport_(Cvt)_vesicles_and_autophagosomes_completion_and		PF09333	Autophagy-related_protein_C_terminal_domain	PF13329	Autophagy-related_protein_2_CAD_motif	9A15	the_autophagy-related_phagophore-formation_transporter_(apt)_family
jg10542	IPR032466	Metal_Hydrolase	IPR001365	Adenosine/AMP_deaminase_domain	0PFVF	adenosine_deaminase		PF00962	Adenosine/AMP_deaminase	SSF51556	Metallo-dependent hydrolases
jg10543	IPR001810	F-box_domain	IPR011657	Concentrative_nucleoside_transporter_C-terminal_domain	IPR002668	Concentrative_nucleoside_transporter_N-terminal_domain	0PFWI	nucleoside_cotransporter		PF07662	Na+_dependent_nucleoside_transporter_C-terminus	PF01773	Na+_dependent_nucleoside_transporter_N-terminus	2A41	the_concentrative_nucleoside_transporter_(cnt)_family	SSF81383	F-box domain
jg10544	IPR016135	Ubiquitin-conjugating_enzyme/RWD-like	IPR000608	Ubiquitin-conjugating_enzyme_E2	0PNQ1	ubiquitin-conjugating_enzyme	GH17	glucan_endo-1,3-beta-glucosidase_(EC_3.2.1.39);_glucan_1,3-beta-glucosidase_(EC_3.2.1.58);_licheninase_(EC_3.2.1.73);_beta-1,3-glucanosyltransglycosylase_(EC_2.4.1.-).		PF00179	Ubiquitin-conjugating_enzyme	3A20	the_peroxisomal_protein_importer_(ppi)_family		SSF54495	UBC-like
jg10545	IPR011009	Protein_kinase-like_domain	IPR000719	Protein_kinase_domain	0PG25	Serine_threonine-protein_kinase_CHK1	GH23	lysozyme_type_G_(EC_3.2.1.17);_peptidoglycan_lyase_(EC_4.2.2.-)_also_known_in_the_literature_as_peptidoglycan_lytic_transglycosylase		PF00069	Protein_kinase_domain	9A15	the_autophagy-related_phagophore-formation_transporter_(apt)_family		SSF56112	Protein kinase-like (PK-like)
jg10547	IPR029055	Nucleophile_aminohydrolases_N-terminal	IPR000246	Peptidase_T2_asparaginase_2	0PHRR	asparaginase			PF01112	Asparaginase	SSF56235	N-terminal nucleophile aminohydrolases (Ntn hydrolases)
jg10548	IPR001683	Phox_homologous_domain	0PH48	Sorting_nexin-41		PF00787	PX_domain	SSF64268	PX domain
jg10549	0PJ46	GTPase_binding_protein_Rid1
jg1055	IPR029063	S-adenosyl-L-methionine-dependent_methyltransferase	IPR027267	Arfaptin_homology_(AH)_domain/BAR_domain	IPR008936	Rho_GTPase_activation_protein	IPR000198	Rho_GTPase-activating_protein_domain	IPR001060	FCH_domain	0QDQC	RhoGAP	PF13489	Methyltransferase_domain	PF00620	RhoGAP_domain	PF00611	Fes/CIP4_and_EFC/F-BAR_homology_domain	9A1	the_non_abc_multidrug_exporter_(n-mde)_family			SSF53335	S-adenosyl-L-methionine-dependent methyltransferases	SSF103657	BAR/IMD domain-like	SSF48350	GTPase activation domain, GAP
jg10550	IPR001128	Cytochrome_P450	0PIV8	Cytochrome_P450	PF00067	Cytochrome_P450	SSF48264	Cytochrome P450
jg10552	0PGZV	periodic_tryptophan_protein
jg10553	IPR000898	Indoleamine_2_3-dioxygenase	0PFRQ	indoleamine_2,3-dioxygenase		PF01231	Indoleamine_2_3-dioxygenase	SSF140959	Indolic compounds 2,3-dioxygenase-like
jg10554	0PHBI	F-box_domain-containing_protein
jg10555	IPR011722	Hemimethylated_DNA-binding_domain	0PHBI	F-box_domain-containing_protein		PF08755	Hemimethylated_DNA-binding_protein_YccV_like		SSF141255	YccV-like	TIGR02097	hemimethylated_DNA_binding_domain
jg10556	IPR000560	Histidine_phosphatase_superfamily_clade-2	IPR029033	Histidine_phosphatase_superfamily	0PF91	cortical_actin_cytoskeleton_protein_asp1	PF00328	Histidine_phosphatase_superfamily_(branch_2)	SSF53254	Phosphoglycerate mutase-like
jg10557	0PZI7	NA
jg10558	IPR006708	Pex19_protein	0PF9X	peroxisomal_membrane_protein_receptor_Pex19		PF04614	Pex19_protein_family	3A20	the_peroxisomal_protein_importer_(ppi)_family
jg1056	IPR001138	Zn(2)-C6_fungal-type_DNA-binding_domain	IPR007219	Transcription_factor_domain_fungi	0Q2P8	C6_zinc_finger_domain_protein	PF00172	Fungal_Zn(2)-Cys(6)_binuclear_cluster_domain	PF04082	Fungal_specific_transcription_factor_domain_		SSF57701	Zn2/Cys6 DNA-binding domain
jg10560	IPR027417	P-loop_containing_nucleoside_triphosphate_hydrolase	IPR005225	Small_GTP-binding_protein_domain	IPR001806	Small_GTPase_superfamily	0PKHV	(GTP)-binding_protein	PF00071	Ras_family	9A60	the_small_nuclear_rna_exporter_(snrna-e)				SSF52540	P-loop containing nucleoside triphosphate hydrolases	TIGR00231	small_GTP-binding_protein_domain
jg10561	IPR020846	Major_facilitator_superfamily_domain	IPR005828	Major_facilitator__sugar_transporter-like	IPR003663	Sugar/inositol_transporter	0PFEN	sugar_transporter	PF00083	Sugar_(and_other)_transporter	2A1	the_major_facilitator_superfamily_(mfs)	SSF103473	MFS general substrate transporter	TIGR00879	MFS_transporter_sugar_porter_(SP)_family
jg10563	IPR001849	Pleckstrin_homology_domain	IPR011993	Pleckstrin-homology_domain_(PH_domain)/Phosphotyrosine-binding_domain_(PTB)	IPR001452	SH3_domain	IPR001660	Sterile_alpha_motif_domain	IPR013761	Sterile_alpha_motif/pointed_domain	0PIJE	polarized_growth_protein	PF00169	PH_domain	PF00018	SH3_domain	PF07647	SAM_domain_(Sterile_alpha_motif)			SSF50729	PH domain-like	SSF50044	SH3-domain	SSF47769	SAM/Pointed domain
jg10564	IPR017986	WD40-repeat-containing_domain	IPR001680	WD40_repeat	0PKGW	WD_repeat_protein		PF00400	WD_domain_G-beta_repeat		SSF50978	WD40 repeat-like
jg10567	IPR027520	Structure-specific_endonuclease_subunit_Slx1	IPR000305	GIY-YIG_nuclease_superfamily	0PGIA	Catalytic_subunit_of_the_SLX1-SLX4_structure-specific_endonuclease_that_resolves_DNA_secondary_structures_generated_during_DNA_repair_and_recombination._Has_endonuclease_activity_towards_branched_DNA_substrates,_introducing_single-strand_cuts_in_duplex_DNA_close_to_junctions_with_ss-DNA_(By_similarity)		PF01541	GIY-YIG_catalytic_domain	SSF82771	GIY-YIG endonuclease
jg10568	IPR027417	P-loop_containing_nucleoside_triphosphate_hydrolase	IPR018094	Thymidylate_kinase	0PNUS	thymidylate_kinase	2.7.4.9	dTMP kinase.	00240	Pyrimidine_metabolism		PF02223	Thymidylate_kinase	SSF52540	P-loop containing nucleoside triphosphate hydrolases	TIGR00041	dTMP_kinase
jg10569	IPR002616	tRNA-guanine(15)_transglycosylase-like	IPR028592	Queuine_tRNA-ribosyltransferase_subunit_QTRTD1	0PG40	tRNA-guanine_transglycosylase_family_protein		PF01702	Queuine_tRNA-ribosyltransferase	SSF51713	tRNA-guanine transglycosylase	TIGR00449	tRNA-guanine_family_transglycosylase
jg1057	IPR011008	Dimeric_alpha-beta_barrel	IPR007138	Antibiotic_biosynthesis_monooxygenase_domain	0Q204	Antibiotic_biosynthesis_monooxygenase	PF03992	Antibiotic_biosynthesis_monooxygenase	SSF54909	Dimeric alpha+beta barrel
jg10570	IPR029041	FAD-linked_oxidoreductase-like	IPR003171	Methylenetetrahydrofolate_reductase	0PH5R	Methylenetetrahydrofolate_reductase	1.5.1.20	Methylenetetrahydrofolate reductase (NAD(P)H).	00720	Carbon_fixation_pathways_in_prokaryotes	00670	One_carbon_pool_by_folate		PF02219	Methylenetetrahydrofolate_reductase	SSF51730	FAD-linked oxidoreductase
jg10571	IPR018811	Uncharacterised_protein_family_FLILHELTA	0PQ65	conserved_hypothetical_protein	PF10306	Hypothetical_protein_FLILHELTA
jg10572	IPR001564	Nucleoside_diphosphate_kinase		0PHRW	Nucleoside_diphosphate_kinase	2.7.4.6	Nucleoside-diphosphate kinase.	00230	Purine_metabolism	00240	Pyrimidine_metabolism		PF00334	Nucleoside_diphosphate_kinase		SSF54919	Nucleoside diphosphate kinase, NDK
jg10573	IPR017853	Glycoside_hydrolase_superfamily	IPR000322	Glycoside_hydrolase_family_31	IPR011013	Galactose_mutarotase-like_domain	IPR025887	Glycoside_hydrolase_family_31_N-terminal_domain		0PH3V	Glucosidase_II_alpha_subunit	GH31	alpha-glucosidase_(EC_3.2.1.20);_alpha-1,3-glucosidase_(EC_3.2.1.84);_sucrase-isomaltase_(EC_3.2.1.48)_(EC_3.2.1.10);_alpha-xylosidase_(EC_3.2.1.-);_alpha-glucan_lyase_(EC_4.2.2.13);_isomaltosyltransferase_(EC_2.4.1.-).		PF01055	Glycosyl_hydrolases_family_31_	PF13802	Galactose_mutarotase-like		SSF51445	(Trans)glycosidases	SSF51011	Glycosyl hydrolase domain	SSF74650	Galactose mutarotase-like
jg10574	IPR011701	Major_facilitator_superfamily	IPR020846	Major_facilitator_superfamily_domain	0PJVT	Major_Facilitator_Superfamily	PF07690	Major_Facilitator_Superfamily	2A1	the_major_facilitator_superfamily_(mfs)	SSF103473	MFS general substrate transporter
jg10575	IPR001138	Zn(2)-C6_fungal-type_DNA-binding_domain	IPR007219	Transcription_factor_domain_fungi	0PI56	C6_transcription_factor	PF00172	Fungal_Zn(2)-Cys(6)_binuclear_cluster_domain	PF04082	Fungal_specific_transcription_factor_domain_			SSF57701	Zn2/Cys6 DNA-binding domain
jg10576	IPR017986	WD40-repeat-containing_domain	0PUJ6	WD_domain,_G-beta_repeat		SSF50978	WD40 repeat-like
jg10577	0PX8R	NA
jg10578	IPR021056	Mitochondrial_import_inner_membrane_translocase_subunit_Tim54	0PGC5	mitochondrial_import_inner_membrane_translocase_subunit_TIM54		PF11711	Inner_membrane_protein_import_complex_subunit_Tim54	3A8	the_mitochondrial_protein_translocase_(mpt)_family
jg10579	IPR011009	Protein_kinase-like_domain	IPR000719	Protein_kinase_domain	IPR000961	AGC-kinase_C-terminal	0PIR4	serine_threonine-protein_kinase	GH18	chitinase_(EC_3.2.1.14);_endo-beta-N-acetylglucosaminidase_(EC_3.2.1.96);_xylanase_inhibitor;_concanavalin_B;_narbonin		PF00069	Protein_kinase_domain	9A15	the_autophagy-related_phagophore-formation_transporter_(apt)_family			SSF56112	Protein kinase-like (PK-like)
jg1058	IPR027417	P-loop_containing_nucleoside_triphosphate_hydrolase	IPR005225	Small_GTP-binding_protein_domain	IPR001806	Small_GTPase_superfamily	0PIRJ	cell_division_control_protein_42	GH47	alpha-mannosidase_(EC_3.2.1.113)		PF00071	Ras_family	9A60	the_small_nuclear_rna_exporter_(snrna-e)					SSF52540	P-loop containing nucleoside triphosphate hydrolases	TIGR00231	small_GTP-binding_protein_domain
jg10580	IPR003604	Zinc_finger_U1-type		0PI89	Splicing_factor_3A_subunit_2		PF12874	Zinc-finger_of_C2H2_type	PF16835	Pre-mRNA-splicing_factor_SF3a_complex_subunit_2_(Prp11)
jg10581	IPR032675	Leucine-rich_repeat_domain,_L_domain-like	IPR000938	CAP_Gly-rich_domain	0PG75	Tubulin-specific_chaperone	GH18	chitinase_(EC_3.2.1.14);_endo-beta-N-acetylglucosaminidase_(EC_3.2.1.96);_xylanase_inhibitor;_concanavalin_B;_narbonin	PF01302	CAP-Gly_domain		SSF52058	L domain-like	SSF74924	Cap-Gly domain
jg10582	IPR029058	Alpha/Beta_hydrolase_fold	IPR002018	Carboxylesterase_type_B	0PWC7	Carboxylesterase_family	CE6	acetyl_xylan_esterase_(EC_3.1.1.72).		PF00135	Carboxylesterase_family	SSF53474	alpha/beta-Hydrolases
jg10583	IPR021858	Protein_of_unknown_function_DUF3468	IPR001138	Zn(2)-C6_fungal-type_DNA-binding_domain	0PPVU	C6_finger_domain_protein	PF11951	Fungal_specific_transcription_factor_domain	PF00172	Fungal_Zn(2)-Cys(6)_binuclear_cluster_domain		SSF57701	Zn2/Cys6 DNA-binding domain
jg10584	IPR016181	Acyl-CoA_N-acyltransferase	IPR000182	GNAT_domain	0Q1IX	Acetyltransferase_(GNAT)_family	PF13508	Acetyltransferase_(GNAT)_domain	SSF55729	Acyl-CoA N-acyltransferases (Nat)
jg10585	IPR011701	Major_facilitator_superfamily	IPR020846	Major_facilitator_superfamily_domain	0PKKK	Major_Facilitator_Superfamily	PF07690	Major_Facilitator_Superfamily	2A1	the_major_facilitator_superfamily_(mfs)	SSF103473	MFS general substrate transporter
jg10586	IPR023753	Pyridine_nucleotide-disulphide_oxidoreductase_FAD/NAD(P)-binding_domain	IPR006076	FAD_dependent_oxidoreductase	0PIN9	FAD_dependent_oxidoreductase	PF01266	FAD_dependent_oxidoreductase	SSF51905	FAD/NAD(P)-binding domain
jg10587	IPR020915	Uncharacterised_protein_family_UPF0311	0PW0Z	Protein_of_unknown_function_(DUF3237)	PF11578	Protein_of_unknown_function_(DUF3237)
jg10588	IPR023631	Amidase_signature_domain	0PKS2	general_amidase-B	6.3.5.7	Glutaminyl-tRNA synthase (glutamine-hydrolyzing).	00970	Aminoacyl-tRNA_biosynthesis		PF01425	Amidase	SSF75304	Amidase signature (AS) enzymes
jg10589	IPR002110	Ankyrin_repeat	IPR020683	Ankyrin_repeat-containing_domain	0PM1H	ankyrin_repeat_protein		PF13857	Ankyrin_repeats_(many_copies)	8A28	the_ankyrin_(ankyrin)_family		SSF48403	Ankyrin repeat
jg1059	IPR000504	RNA_recognition_motif_domain	0QDTF	RNA_binding_protein		PF00076	RNA_recognition_motif_(aka_RRM_RBD_or_RNP_domain)		SSF54928	RNA-binding domain, RBD
jg10590	IPR004038	Ribosomal_protein_L7Ae/L30e/S12e/Gadd45	IPR029064	50S_ribosomal_protein_L30e-like	IPR000530	Ribosomal_protein_S12e	0PN3M	40S_ribosomal_protein_S12		PF01248	Ribosomal_protein_L7Ae/L30e/S12e/Gadd45_family	SSF55315	L30e-like
jg10591	IPR018618	Vacuolar_import/degradation_protein_Vid24	0PR80	conserved_hypothetical_protein	PF09783	Vacuolar_import_and_degradation_protein
jg10592	IPR029065	Enolase_C-terminal_domain-like	IPR029017	Enolase_N-terminal_domain-like	IPR013341	Mandelate_racemase/muconate_lactonizing_enzyme_N-terminal_domain	IPR013342	Mandelate_racemase/muconate_lactonizing_enzyme_C-terminal		IPR023592	D-galactonate_dehydratase	0PGZH	Mandelate_racemase_muconate_lactonizing_enzyme_family_protein	4.2.1.11	Phosphopyruvate hydratase.	4.2.1.6	Galactonate dehydratase.	00052	Galactose_metabolism	00010	Glycolysis_/_Gluconeogenesis	00680	Methane_metabolism		PF13378	Enolase_C-terminal_domain-like	PF02746	Mandelate_racemase_/_muconate_lactonizing_enzyme_N-terminal_domain		SSF51604	Enolase C-terminal domain-like	SSF54826	Enolase N-terminal domain-like
jg10593	IPR001910	Inosine/uridine-preferring_nucleoside_hydrolase_domain	0PJG7	uridine_nucleosidase		PF01156	Inosine-uridine_preferring_nucleoside_hydrolase	SSF53590	Nucleoside hydrolase
jg10594	IPR003114	Phox-associated_domain	0PFU3	PXA_domain_protein		PF02194	PXA_domain
jg10595	IPR009057	Homeodomain-like	IPR007889	DNA_binding_HTH_domain_Psq-type	IPR006600	HTH_CenpB-type_DNA-binding_domain	0PIEJ	conserved_hypothetical_protein	PF03221	Tc5_transposase_DNA-binding_domain	PF04218	CENP-B_N-terminal_DNA-binding_domain		SSF46689	Homeodomain-like
jg10596	0PMEY	Pogo_transposable_element
jg10597	IPR011009	Protein_kinase-like_domain	IPR000719	Protein_kinase_domain	0PHIU	serine_threonine_protein_kinase	GH18	chitinase_(EC_3.2.1.14);_endo-beta-N-acetylglucosaminidase_(EC_3.2.1.96);_xylanase_inhibitor;_concanavalin_B;_narbonin		PF00069	Protein_kinase_domain	9B106	the_pock_size-determining_protein_(psdp)_family		SSF56112	Protein kinase-like (PK-like)
jg10598	IPR000403	Phosphatidylinositol_3-/4-kinase_catalytic_domain	0PFJI	phosphatidylinositol_4-kinase_type_II_subunit_alpha	PF00454	Phosphatidylinositol_3-_and_4-kinase
jg10599	IPR027417	P-loop_containing_nucleoside_triphosphate_hydrolase	IPR001650	Helicase_C-terminal	IPR014001	Helicase_superfamily_1/2_ATP-binding_domain	IPR000330	SNF2-related_N-terminal_domain	0PISK	SNF2_family_helicase_ATPase	PF00271	Helicase_conserved_C-terminal_domain	PF00176	SNF2_family_N-terminal_domain			SSF52540	P-loop containing nucleoside triphosphate hydrolases
jg106	IPR027417	P-loop_containing_nucleoside_triphosphate_hydrolase	IPR000795	Transcription_factor_GTP-binding_domain	0PJIR	This_protein_promotes_the_GTP-dependent_binding_of_aminoacyl-tRNA_to_the_A-site_of_ribosomes_during_protein_biosynthesis		PF00009	Elongation_factor_Tu_GTP_binding_domain	SSF52540	P-loop containing nucleoside triphosphate hydrolases
jg1060	IPR027417	P-loop_containing_nucleoside_triphosphate_hydrolase	IPR022812	Dynamin_superfamily	0PHSB	Transmembrane_GTPase_fzo1		PF00350	Dynamin_family	9B25	the_mitochondrial_inner/outer_membrane_fusion_(mmf)_family	SSF52540	P-loop containing nucleoside triphosphate hydrolases
jg10600	IPR000679	Zinc_finger_GATA-type	0PNK7	GATA_transcription_factor		PF00320	GATA_zinc_finger		SSF57716	Glucocorticoid receptor-like (DNA-binding domain)
jg10601	IPR020846	Major_facilitator_superfamily_domain	0PJUQ	(Mfs)_transporter	2A1	the_major_facilitator_superfamily_(mfs)	SSF103473	MFS general substrate transporter
jg10602	IPR020568	Ribosomal_protein_S5_domain_2-type_fold	IPR003594	Histidine_kinase-like_ATPase_C-terminal_domain	IPR013507	DNA_mismatch_repair_protein_C-terminal	IPR002099	DNA_mismatch_repair_protein_family	IPR005016	Serine_incorporator/TMS_membrane_protein	IPR014790	MutL_C-terminal_dimerisation	0PFR6	DNA_mismatch_repair_protein		PF13589	Histidine_kinase-_DNA_gyrase_B-_and_HSP90-like_ATPase	PF01119	DNA_mismatch_repair_protein_C-terminal_domain	PF03348	Serine_incorporator_(Serinc)	PF08676	MutL_C_terminal_dimerisation_domain			SSF54211	Ribosomal protein S5 domain 2-like	SSF55874	ATPase domain of HSP90 chaperone/DNA topoisomerase II/histidine kinase	SSF118116	DNA mismatch repair protein MutL	TIGR00585	DNA_mismatch_repair_protein_MutL
jg10603	IPR007219	Transcription_factor_domain_fungi	0Q1AN	Fungal_trans	PF04082	Fungal_specific_transcription_factor_domain_
jg10604	IPR023214	HAD-like_domain	IPR001757	P-type_ATPase	0PGJQ	P-type_ATPase	PF08282	haloacid_dehalogenase-like_hydrolase	3A3	the_p-type_atpase_(p-atpase)_superfamily	SSF56784	HAD-like	TIGR01494	HAD_ATPase_P-type_family_IC
jg10605	IPR011013	Galactose_mutarotase-like_domain	0PH3N	alpha-mannosidase	GH38	alpha-mannosidase_(EC_3.2.1.24)_;_mannosyl-oligosaccharide_alpha-1,3-1,6-mannosidase_(EC_3.2.1.114);_mannosyl-oligosaccharide_alpha-1,3-mannosidase_(EC_3.2.1.-)		SSF74650	Galactose mutarotase-like
jg10606	IPR028245	Eisosome_component_PIL1/LSP1	0PFSH	sphingolipid_long_chain_base-responsive_protein	PF13805	Eisosome_component_PIL1
jg10607	IPR021514	Protein_of_unknown_function_DUF3176	0PQ71	Protein_of_unknown_function_(DUF3176)	PF11374	Protein_of_unknown_function_(DUF3176)
jg10610	IPR001585	Transaldolase	0PI4K	Transaldolase_is_important_for_the_balance_of_metabolites_in_the_pentose-phosphate_pathway_(By_similarity)	2.2.1.2	Transaldolase.	00030	Pentose_phosphate_pathway		PF00923	Transaldolase	SSF51569	Aldolase
jg10611	IPR029058	Alpha/Beta_hydrolase_fold	IPR012908	GPI_inositol-deacylase_PGAP1-like	0PGPB	Involved_in_inositol_deacylation_of_GPI-anchored_proteins_which_plays_important_roles_in_the_quality_control_and_ER-associated_degradation_of_GPI-anchored_proteins_(By_similarity)		PF07819	PGAP1-like_protein	SSF53474	alpha/beta-Hydrolases
jg10614	IPR001163	LSM_domain_eukaryotic/archaea-type	IPR010920	LSM_domain	0PP13	Small_nuclear_ribonucleoprotein		PF01423	LSM_domain_		SSF50182	Sm-like ribonucleoproteins
jg10617	IPR002675	Ribosomal_protein_L38e	0PR4N	60S_ribosomal_protein_l38			PF01781	Ribosomal_L38e_protein_family
jg10618	IPR032710	NTF2-like_domain	IPR002075	Nuclear_transport_factor_2	0PSN2	Nuclear_transport_factor_2		PF02136	Nuclear_transport_factor_2_(NTF2)_domain	SSF54427	NTF2-like
jg10619	IPR018803	Putative_stress-responsive_protein	0PS7F	NA	PF10281	Putative_stress-responsive_nuclear_envelope_protein
jg1062	IPR017986	WD40-repeat-containing_domain	SSF50978	WD40 repeat-like
jg10620	IPR013155	Methionyl/Valyl/Leucyl/Isoleucyl-tRNA_synthetase_anticodon-binding	IPR009080	Aminoacyl-tRNA_synthetase_class_1a_anticodon-binding	IPR015413	Methionyl/Leucyl_tRNA_synthetase		0PG4Y	methionyl-tRNA_synthetase	6.1.1.10	Methionine--tRNA ligase.	00970	Aminoacyl-tRNA_biosynthesis	00450	Selenocompound_metabolism		PF08264	Anticodon-binding_domain_of_tRNA	PF09334	tRNA_synthetases_class_I_(M)	SSF52374	Nucleotidylyl transferase	SSF47323	Anticodon-binding domain of a subclass of class I aminoacyl-tRNA synthetases
jg10621	IPR001926	Tryptophan_synthase_beta_subunit-like_PLP-dependent_enzyme	0PGFY	l-serine_dehydratase		PF00291	Pyridoxal-phosphate_dependent_enzyme	SSF53686	Tryptophan synthase beta subunit-like PLP-dependent enzymes
jg10622	IPR021858	Protein_of_unknown_function_DUF3468	IPR001138	Zn(2)-C6_fungal-type_DNA-binding_domain	0PPS4	NA	PF11951	Fungal_specific_transcription_factor_domain	PF00172	Fungal_Zn(2)-Cys(6)_binuclear_cluster_domain		SSF57701	Zn2/Cys6 DNA-binding domain
jg10624	IPR017850	Alkaline-phosphatase-like_core_domain	IPR000917	Sulfatase	0PGZZ	Sulfatase_domain_protein	PF00884	Sulfatase	SSF53649	Alkaline phosphatase-like
jg10625	IPR002088	Protein_prenyltransferase_alpha_subunit	0PGF8	Alpha_subunit		PF01239	Protein_prenyltransferase_alpha_subunit_repeat	SSF48439	Protein prenylyltransferase
jg10627	IPR016039	Thiolase-like	IPR013746	Hydroxymethylglutaryl-coenzyme_A_synthase_C-terminal_domain	0PG2N	Hydroxymethylglutaryl-CoA_synthase	2.3.3.10	Hydroxymethylglutaryl-CoA synthase.	00900	Terpenoid_backbone_biosynthesis	00280	Valine,_leucine_and_isoleucine_degradation	00650	Butanoate_metabolism	00072	Synthesis_and_degradation_of_ketone_bodies		PF08540	Hydroxymethylglutaryl-coenzyme_A_synthase_C_terminal	SSF53901	Thiolase-like
jg10628	IPR003103	BAG_domain	0PQ9T	BAG_domain-containing_protein	PF02179	BAG_domain		SSF63491	BAG domain
jg10629	IPR000306	FYVE_zinc_finger	IPR011011	Zinc_finger_FYVE/PHD-type	0QECM	FYVE_zinc_finger_protein	PF01363	FYVE_zinc_finger		SSF57903	FYVE/PHD zinc finger
jg1063	IPR001452	SH3_domain	IPR011511	Variant_SH3_domain	0QEC6	FCH	PF07653	Variant_SH3_domain	3A20	the_peroxisomal_protein_importer_(ppi)_family		SSF50044	SH3-domain
jg10630	IPR010308	TRP-like_family		0PJ7R	integral_membrane_protein	PF06011	Transient_receptor_potential_(TRP)_ion_channel	PF14558	ML-like_domain	1A4	the_transient_receptor_potential_ca(2+)_channel_(trp-cc)_family
jg10631	0PQAE	NA
jg10632	0PFEQ	conserved_hypothetical_protein
jg10633	IPR015424	Pyridoxal_phosphate-dependent_transferase	IPR000277	Cys/Met_metabolism_pyridoxal_phosphate-dependent_enzyme	0PFYU	cystathionine			PF01053	Cys/Met_metabolism_PLP-dependent_enzyme	SSF53383	PLP-dependent transferases
jg10634	IPR016155	Molybdopterin_synthase/thiamin_biosynthesis_sulphur_carrier_beta-grasp	IPR003749	ThiamineS/Molybdopterin_converting_factor_subunit_1	0PRYF	molybdopterin_synthase_small_subunit_CnxG		PF02597	ThiS_family	SSF54285	MoaD/ThiS
jg10635	0PSE4	Inherit_from_NOG:_Conserved_hypothetical,_protein
jg10637	IPR016166	FAD-binding_type_2	IPR006094	FAD_linked_oxidase_N-terminal	0PJX2	FAD_binding_domain-containing_protein		PF01565	FAD_binding_domain_	SSF56176	FAD-binding/transporter-associated domain-like
jg10639	IPR012340	Nucleic_acid-binding_OB-fold	0PKE6	mitochondrial_exoribonuclease_Cyt-4		PF00773	RNB_domain		SSF50249	Nucleic acid-binding proteins
jg1064	IPR022764	Peptidase_S54_rhomboid_domain	0Q12X	Inherit_from_KOG:_UBA_domain_containing_2	SSF144091	Rhomboid-like
jg10640	IPR000873	AMP-dependent_synthetase/ligase	IPR025110	AMP-binding_enzyme_C-terminal_domain	0PKQX	AMP-binding_enzyme	GH4	maltose-6-phosphate_glucosidase_(EC_3.2.1.122);_alpha-glucosidase_(EC_3.2.1.20);_alpha-galactosidase_(EC_3.2.1.22);_6-phospho-beta-glucosidase_(EC_3.2.1.86);_alpha-glucuronidase_(EC_3.2.1.139).	PF00501	AMP-binding_enzyme	PF13193	AMP-binding_enzyme_C-terminal_domain	4C1	the_proposed_fatty_acid_transporter_(fat)_family	SSF56801	Acetyl-CoA synthetase-like
jg10641	IPR002634	BolA_protein	0PS86	BolA_domain_protein		PF01722	BolA-like_protein	SSF82657	BolA-like
jg10642	IPR000727	Target_SNARE_coiled-coil_homology_domain	IPR010989	t-SNARE	IPR006011	Syntaxin_N-terminal_domain	0PK20	SNARE_domain_protein		PF05739	SNARE_domain	PF00804	Syntaxin	1F1	the_synaptosomal_vesicle_fusion_pore_(svf-pore)_family		SSF47661	t-snare proteins
jg10644	IPR029063	S-adenosyl-L-methionine-dependent_methyltransferase	0PUVA	Methyltransferase	PF13489	Methyltransferase_domain	SSF53335	S-adenosyl-L-methionine-dependent methyltransferases
jg10645	IPR002293	Amino_acid/polyamine_transporter_I	IPR004841	Amino_acid_permease/_SLC12A_domain	0QDKR	amino_acid		PF00324	Amino_acid_permease	2A3	the_amino_acid-polyamine-organocation_(apc)_family
jg10646	IPR023753	Pyridine_nucleotide-disulphide_oxidoreductase_FAD/NAD(P)-binding_domain	IPR006076	FAD_dependent_oxidoreductase	0PH30	fructosyl_amine_oxygen_oxidoreductase		PF01266	FAD_dependent_oxidoreductase	SSF51905	FAD/NAD(P)-binding domain
jg10647	IPR011009	Protein_kinase-like_domain	IPR000719	Protein_kinase_domain	0PGJ8	calcium_calmodulin-dependent_protein_kinase	GH18	chitinase_(EC_3.2.1.14);_endo-beta-N-acetylglucosaminidase_(EC_3.2.1.96);_xylanase_inhibitor;_concanavalin_B;_narbonin	CE8	pectin_methylesterase_(EC_3.1.1.11).		PF00069	Protein_kinase_domain	9A15	the_autophagy-related_phagophore-formation_transporter_(apt)_family		SSF56112	Protein kinase-like (PK-like)
jg10648	0PMAU	conserved_hypothetical_protein
jg10649	9B131	the_post-gpi_attachment_protein_(p-gap2)_family
jg1065	IPR013126	Heat_shock_protein_70_family	IPR029047	Heat_shock_protein_70kD_peptide-binding_domain	0PFA0	Heat_shock_protein			PF00012	Hsp70_protein	1A33	the_cation_channel-forming_heat_shock_protein-70_(hsp70)_family	SSF53067	Actin-like ATPase domain	SSF100920	Heat shock protein 70kD (HSP70), peptide-binding domain
jg10650	IPR020683	Ankyrin_repeat-containing_domain	0PHZ6	VPS9_domain_protein	PF13857	Ankyrin_repeats_(many_copies)	3A5	the_general_secretory_pathway_(sec)_family	SSF48403	Ankyrin repeat
jg10651	IPR012349	FMN-binding_split_barrel	IPR011576	Pyridoxamine_5'-phosphate_oxidase-like_FMN-binding_domain	0PNI4	(pyridoxamine)_phosphate_oxidase	1.4.3.5	Pyridoxal 5'-phosphate synthase.	00750	Vitamin_B6_metabolism	PF01243	Pyridoxamine_5'-phosphate_oxidase	SSF50475	FMN-binding split barrel
jg10652	IPR011008	Dimeric_alpha-beta_barrel	IPR012577	NIPSNAP	0PJ4C	Nipsnap_family	PF07978	NIPSNAP_	SSF54909	Dimeric alpha+beta barrel
jg10653	IPR014472	Choline/ethanolamine_phosphotransferase	IPR000462	CDP-alcohol_phosphatidyltransferase	0PGVP	Aminoalcoholphosphotransferase			PF01066	CDP-alcohol_phosphatidyltransferase
jg10654	IPR004147	UbiB_domain	0PG2S	ABC1_domain_protein		PF03109	ABC1_family
jg10655	IPR018724	2OG-Fe_dioxygenase	0PJGG	Pfam:DUF2257		PF10014	2OG-Fe_dioxygenase
jg10656	IPR011332	Zinc-binding_ribosomal_protein	IPR000592	Ribosomal_protein_S27e	0Q169	40S_ribosomal_protein_S27		PF01667	Ribosomal_protein_S27	SSF57829	Zn-binding ribosomal proteins
jg10659	IPR017853	Glycoside_hydrolase_superfamily	IPR004886	Glucanosyltransferase	0PFIQ	1,3-beta-glucanosyltransferase_gel2	GH72	beta-1,3-glucanosyltransglycosylase_(EC_2.4.1.-)	PF03198	Glucanosyltransferase	SSF51445	(Trans)glycosidases
jg10660	IPR002056	Protein_import_receptor_MAS20	IPR023392	Mitochondrial_outer_membrane_translocase_complex_subunit_Tom20_domain	0PPYB	Mitochondrial_import_receptor_subunit_Tom20		PF02064	MAS20_protein_import_receptor	3A8	the_mitochondrial_protein_translocase_(mpt)_family	SSF47157	Mitochondrial import receptor subunit Tom20
jg10661	IPR016159	Cullin_repeat-like-containing_domain		0PI5R	Involved_in_the_secretory_pathway_as_part_of_the_exocyst_complex_which_tethers_secretory_vesicles_to_the_sites_of_exocytosis._Plays_a_role_in_both_the_assembly_of_the_exocyst_and_the_polarization_of_this_complex_to_specific_sites_of_the_plasma_membrane_for_exocytosis._Also_involved_in_assembly_of_the_spliceosome_(By_similarity)		PF08700	Vps51/Vps67	PF16528	Exocyst_component_84_C-terminal	SSF74788	Cullin repeat-like
jg10662	IPR027417	P-loop_containing_nucleoside_triphosphate_hydrolase	IPR003593	AAA+_ATPase_domain	IPR003439	ABC_transporter-like	0QE9V	(ABC)_transporter	PF00005	ABC_transporter	3A1	the_atp-binding_cassette_(abc)_superfamily		SSF52540	P-loop containing nucleoside triphosphate hydrolases
jg10664	IPR011701	Major_facilitator_superfamily	IPR020846	Major_facilitator_superfamily_domain	0PIBQ	(Mfs)_transporter	GH78	alpha-L-rhamnosidase_(EC_3.2.1.40)	PF07690	Major_Facilitator_Superfamily	2A1	the_major_facilitator_superfamily_(mfs)	SSF103473	MFS general substrate transporter
jg10665	IPR029063	S-adenosyl-L-methionine-dependent_methyltransferase	0PUVA	Methyltransferase	PF13489	Methyltransferase_domain	SSF53335	S-adenosyl-L-methionine-dependent methyltransferases
jg10666	0PN6M	NA
jg10668	IPR005821	Ion_transport_domain	0PHI8	Integral_membrane_channel_protein	PF00520	Ion_transport_protein	1A4	the_transient_receptor_potential_ca(2+)_channel_(trp-cc)_family
jg10669	IPR032466	Metal_Hydrolase	IPR029062	Class_I_glutamine_amidotransferase-like	IPR017926	Glutamine_amidotransferase	IPR006274	Carbamoyl-phosphate_synthase_small_subunit	IPR002474	Carbamoyl-phosphate_synthase_small_subunit_N-terminal_domain	IPR016185	Pre-ATP-grasp_domain	IPR005479	Carbamoyl-phosphate_synthetase_large_subunit-like_ATP-binding_domain	IPR011607	Methylglyoxal_synthase-like_domain	IPR006275	Carbamoyl-phosphate_synthase_large_subunit	IPR005483	Carbamoyl-phosphate_synthase_large_subunit_CPSase_domain	IPR006130	Aspartate/ornithine_carbamoyltransferase	IPR006131	Aspartate/ornithine_carbamoyltransferase_Asp/Orn-binding_domain	IPR006132	Aspartate/ornithine_carbamoyltransferase_carbamoyl-P_binding	IPR002082	Aspartate_carbamoyltransferase	IPR005480	Carbamoyl-phosphate_synthetase_large_subunit_oligomerisation_domain	0PFDZ	Bifunctional_pyrimidine_biosynthesis_protein_(PyrABCN)	6.3.5.5	Carbamoyl-phosphate synthase (glutamine-hydrolyzing).	2.1.3.2	Aspartate carbamoyltransferase.	00250	Alanine,_aspartate_and_glutamate_metabolism	00240	Pyrimidine_metabolism				PF00117	Glutamine_amidotransferase_class-I	PF00988	Carbamoyl-phosphate_synthase_small_chain_CPSase_domain
PF02786	PF02142	MGS-like_domain	PF00185	Aspartate/ornithine_carbamoyltransferase_Asp/Orn_binding_domain	PF02729	Aspartate/ornithine_carbamoyltransferase_carbamoyl-P_binding_domain	PF02787	Carbamoyl-phosphate_synthetase_large_chain_oligomerisation_domain				SSF51556	Metallo-dependent hydrolases	SSF52317	Class I glutamine amidotransferase-like	SSF52021	Carbamoyl phosphate synthetase, small subunit N-terminal domain	SSF56059	Glutathione synthetase ATP-binding domain-like	SSF52440	PreATP-grasp domain	SSF52335	Methylglyoxal synthase-like	SSF53671	Aspartate/ornithine carbamoyltransferase	SSF48108	Carbamoyl phosphate synthetase, large subunit connection domain	TIGR01368	carbamoyl-phosphate_synthase_small_subunit	TIGR01369	carbamoyl-phosphate_synthase_large_subunit	TIGR00670	aspartate_carbamoyltransferase
jg1067	IPR007240	Autophagy-related_protein_17	0PHBJ	Autophagy-specific_protein_that_functions_in_response_to_autophagy-inducing_signals_as_a_scaffold_to_recruit_other_ATG_proteins_to_organize_pre-autophagosomal_structure_(PAS)_formation._Modulates_the_timing_and_magnitude_of_the_autophagy_response,_such_as_the_size_of_the_sequestering_vesicles._Plays_particularly_a_role_in_pexophagy_and_nucleophagy_(By_similarity)		PF04108	Autophagy_protein_Apg17_
jg10670	IPR011991	Winged_helix-turn-helix_DNA-binding_domain	IPR000253	Forkhead-associated_(FHA)_domain	IPR008984	SMAD/FHA_domain	IPR001766	Fork_head_domain	0PQXQ	Forkhead_domain_protein	PF00498	FHA_domain	PF00250	Forkhead_domain		SSF46785	Winged helix DNA-binding domain	SSF49879	SMAD/FHA domain
jg10671	IPR005123	Oxoglutarate/iron-dependent_dioxygenase	IPR006620	Prolyl_4-hydroxylase_alpha_subunit	0PNNI	conserved_hypothetical_protein	PF13640	2OG-Fe(II)_oxygenase_superfamily
jg10672	IPR017945	DHBP_synthase_RibB-like_alpha/beta_domain	0PJQR	expressed_protein	SSF55821	YrdC/RibB
jg10673	IPR013226	Pal1_cell_morphology	0PN5G	Pal1_cell_morphology_protein	PF08316	Pal1_cell_morphology_protein
jg10674	IPR021755	Transcription_factor_Aft1_HRA_domain	IPR021756	Transcription_factor_Aft1_HRR_domain	0PIV6	Transcription_factor		PF11786	Aft1_HRA_domain	PF11787	Aft1_HRR_domain
jg10675	IPR032466	Metal_Hydrolase	0PGIH	n-acetylglucosamine-6-phosphate_deacetylase	CE9	N-acetylglucosamine_6-phosphate_deacetylase_(EC_3.5.1.25);_N-acetylgalactosamine-6-phosphate_deacetylase_(EC_3.5.1.80).			SSF51556	Metallo-dependent hydrolases
jg10676	IPR001623	DnaJ_domain	0PJYM	DnaJ_domain_protein_(Mas5)	GH13	alpha-amylase_(EC_3.2.1.1);_pullulanase_(EC_3.2.1.41);_cyclomaltodextrin_glucanotransferase_(EC_2.4.1.19);_cyclomaltodextrinase_(EC_3.2.1.54);_trehalose-6-phosphate_hydrolase_(EC_3.2.1.93);_oligo-alpha-glucosidase_(EC_3.2.1.10);_maltogenic_amylase_(EC_3.2.1.133);_neopullulanase_(EC_3.2.1.135);_alpha-glucosidase_(EC_3.2.1.20);_maltotetraose-forming_alpha-amylase_(EC_3.2.1.60);_isoamylase_(EC_3.2.1…		PF00226	DnaJ_domain	3A5	the_general_secretory_pathway_(sec)_family		SSF46565	Chaperone J-domain
jg10677	IPR022209	Pre-mRNA_splicing_factor	IPR019339	CBF1-interacting_co-repressor_CIR_N-terminal_domain	0PJH6	pre-mRNA-splicing_factor_CWC25	PF12542	Pre-mRNA_splicing_factor	PF10197	N-terminal_domain_of_CBF1_interacting_co-repressor_CIR
jg10678	IPR016024	Armadillo-type_fold	IPR002553	Clathrin/coatomer_adaptor_adaptin-like_N-terminal	IPR016342	AP-1_2_4_complex_subunit_beta	0PHH5	complex_subunit_beta	PF01602	Adaptin_N_terminal_region	SSF48371	ARM repeat
jg10679	IPR009445	Protein_of_unknown_function_DUF1077_TMEM85	0PNJT	ER_membrane_DUF1077_domain_protein	PF06417	Protein_of_unknown_function_(DUF1077)
jg1068	IPR011009	Protein_kinase-like_domain	IPR000687	RIO_kinase	IPR017407	Serine/threonine-protein_kinase_Rio1	0PG2F	Serine_threonine-protein_kinase_rio1	2.7.11.1	Non-specific serine/threonine protein kinase.	04150	mTOR_signaling_pathway	04151	PI3K-Akt_signaling_pathway		PF01163	RIO1_family		SSF56112	Protein kinase-like (PK-like)
jg10680	IPR011701	Major_facilitator_superfamily	IPR020846	Major_facilitator_superfamily_domain	0QDXP	Sugar_(and_other)_transporter	PF07690	Major_Facilitator_Superfamily	2A1	the_major_facilitator_superfamily_(mfs)	SSF103473	MFS general substrate transporter
jg10682	IPR002110	Ankyrin_repeat	IPR020683	Ankyrin_repeat-containing_domain	0Q2XI	Ankyrin_repeat	PF12796	Ankyrin_repeats_(3_copies)	8A28	the_ankyrin_(ankyrin)_family		SSF48403	Ankyrin repeat
jg10683	IPR011009	Protein_kinase-like_domain	0PK93	serine_threonine_protein_kinase		SSF56112	Protein kinase-like (PK-like)
jg10687	0PTHW	NA
jg1069	IPR027417	P-loop_containing_nucleoside_triphosphate_hydrolase	IPR024704	Structural_maintenance_of_chromosomes_protein	IPR003395	RecF/RecN/SMC_N-terminal	IPR010935	SMCs_flexible_hinge	0PHGY	Chromosome_segregation_protein		PF02463	RecF/RecN/SMC_N_terminal_domain	PF06470	SMC_proteins_Flexible_Hinge_Domain		SSF52540	P-loop containing nucleoside triphosphate hydrolases	SSF75553	Smc hinge domain
jg10690	IPR000270	PB1_domain	0Q554	rho_guanyl_nucleotide_exchange_factor		PF00564	PB1_domain	SSF54277	CAD & PB1 domains
jg10691	0PPT6	conserved_hypothetical_protein
jg10693	IPR002867	IBR_domain	0PQSA	IBR		PF01485	IBR_domain_a_half_RING-finger_domain	SSF57850	RING/U-box
jg10694	IPR007248	Mpv17/PMP22	0Q288	Mpv17_/_PMP22_family_	PF04117	Mpv17_/_PMP22_family_
jg10695	IPR001128	Cytochrome_P450	IPR002401	Cytochrome_P450_E-class_group_I	0PHJE	Cytochrome_p450	PF00067	Cytochrome_P450	SSF48264	Cytochrome P450
jg10696	IPR009349	Zinc_finger_C2HC5-type	0PHB9	C2HC5_finger_protein	PF06221	Putative_zinc_finger_motif_C2HC5-type
jg10697	IPR013246	SAGA_complex_Sgf11_subunit	0PJI8	Transcriptional_activator_(PtaC)	PF08209	Sgf11_(transcriptional_regulation_protein)
jg10698	0PFHI	DUF221_domain_protein	1A17	the_calcium-dependent_chloride_channel_(ca-clc)_family
jg10699	0PG7X	Required_for_cytoplasm_to_vacuole_transport_(Cvt)_vesicles_and_autophagosomes_completion_and
jg1070	IPR022036	Protein_of_unknown_function_DUF3605	0PNUE	Protein_of_unknown_function_(DUF3605)	PF12239	Protein_of_unknown_function_(DUF3605)
jg10700	IPR011990	Tetratricopeptide-like_helical_domain	0PHZC	K02365_separase_EC_3.4.22.49			PF03568	Peptidase_family_C50	SSF48452	TPR-like
jg10701		0PRQC	NA
jg10702	IPR018108	Mitochondrial_substrate/solute_carrier	IPR002067	Mitochondrial_carrier_protein	IPR023395	Mitochondrial_carrier_domain	IPR011992	EF-hand_domain_pair	IPR002048	EF-hand_domain	0PFJQ	Mitochondrial_carrier_protein	GH20	beta-hexosaminidase_(EC_3.2.1.52);_lacto-N-biosidase_(EC_3.2.1.140);_beta-1,6-N-acetylglucosaminidase)_(EC_3.2.1.-);_beta-6-SO3-N-acetylglucosaminidase_(EC_3.2.1.-)		PF00153	Mitochondrial_carrier_protein	PF13499	EF-hand_domain_pair	2A29	the_mitochondrial_carrier_(mc)_family		SSF103506	Mitochondrial carrier	SSF47473	EF-hand
jg10704	0PPIK	conserved_hypothetical_protein
jg10705	0PKBA	Repressor_protein
jg10706	IPR010730	Heterokaryon_incompatibility	0PV4E	Heterokaryon_incompatibility_protein_(HET)		PF06985	Heterokaryon_incompatibility_protein_(HET)
jg10707	IPR021842	Protein_of_unknown_function_DUF3435	0PVGN	conserved_hypothetical_protein	PF11917	Protein_of_unknown_function_(DUF3435)
jg10708	IPR001660	Sterile_alpha_motif_domain	IPR013761	Sterile_alpha_motif/pointed_domain	0QD6F	RNA-binding_protein_involved_in_post-transcriptional_regulation_through_transcript_degradation._May_be_involved_in_vacuolar_protein_transport_(By_similarity)	PF07647	SAM_domain_(Sterile_alpha_motif)		SSF47769	SAM/Pointed domain
jg10709	IPR016189	Translation_initiation_factor_IF2/IF5_N-terminal	IPR002735	Translation_initiation_factor_IF2/IF5	IPR016190	Translation_initiation_factor_IF2/IF5_zinc-binding	0PGC2	Eukaryotic_translation_initiation_factor_5		PF01873	Domain_found_in_IF2B/IF5		SSF100966	Translation initiation factor 2 beta, aIF2beta, N-terminal domain	SSF75689	Zinc-binding domain of translation initiation factor 2 beta
jg1071	IPR001433	Oxidoreductase_FAD/NAD(P)-binding	IPR017938	Riboflavin_synthase-like_beta-barrel	IPR008333	Oxidoreductase_FAD-binding_domain	IPR001834	NADH:cytochrome_b5_reductase_(CBR)	IPR001709	Flavoprotein_pyridine_nucleotide_cytochrome_reductase	0PFSQ	Electron_donor_reductase_for_cytochrome_b5._The_cytochrome_b5_NADH_cytochrome_b5_reductase_electron_transfer_system_supports_the_catalytic_activity_of_several_sterol_biosynthetic_enzymes_(By_similarity)			PF00175	Oxidoreductase_NAD-binding_domain_	PF00970	Oxidoreductase_FAD-binding_domain	5B1	the_phagocyte_(gp91(phox))_nadph_oxidase_family	SSF52343	Ferredoxin reductase-like, C-terminal NADP-linked domain	SSF63380	Riboflavin synthase domain-like
jg10711	IPR006148	Glucosamine/galactosamine-6-phosphate_isomerase	IPR005900	6-phosphogluconolactonase_DevB-type	0PISM	6-phosphogluconolactonase	3.5.99.6	Glucosamine-6-phosphate deaminase.	3.1.1.31	6-phosphogluconolactonase.	00520	Amino_sugar_and_nucleotide_sugar_metabolism	00030	Pentose_phosphate_pathway		PF01182	Glucosamine-6-phosphate_isomerases/6-phosphogluconolactonase	SSF100950	NagB/RpiA/CoA transferase-like	TIGR01198	6-phosphogluconolactonase
jg10713	0PQ10	conserved_hypothetical_protein
jg10714	0PFPR	transcription_initiation_factor_TFIID_subunit_12
jg10715	IPR013966	DASH_complex_subunit_Spc34	0PNCE	conserved_hypothetical_protein	PF08657	DASH_complex_subunit_Spc34_
jg10716	IPR011991	Winged_helix-turn-helix_DNA-binding_domain	IPR000717	Proteasome_component_(PCI)_domain	IPR013586	26S_proteasome_regulatory_subunit_C-terminal	0PFHZ	26S_proteasome_non-ATPase_regulatory_subunit_3		PF01399	PCI_domain	PF08375	Proteasome_regulatory_subunit_C-terminal			SSF46785	Winged helix DNA-binding domain
jg10717	IPR008949	Isoprenoid_synthase_domain	IPR000092	Polyprenyl_synthetase	0PFA6	PH_domain-containing_protein	PF00348	Polyprenyl_synthetase	SSF48576	Terpenoid synthases
jg10718	IPR008942	ENTH/VHS	IPR002558	I/LWEQ_domain	IPR011417	AP180_N-terminal_homology_(ANTH)_domain	IPR013809	ENTH__domain	0PHTB	Cytoskeleton_assembly_control_protein		PF01608	I/LWEQ_domain	PF07651	ANTH_domain			SSF48464	ENTH/VHS domain	SSF109885	I/LWEQ domain
jg10719	IPR006856	Mating-type_protein_MAT_alpha_1_HMG-box	0PSWZ	mating_type_protein	PF04769	Mating-type_protein_MAT_alpha_1_HMG-box
jg1072	IPR021858	Protein_of_unknown_function_DUF3468	IPR001138	Zn(2)-C6_fungal-type_DNA-binding_domain	0PUZ2	Pfam:DUF3468	PF11951	Fungal_specific_transcription_factor_domain	PF00172	Fungal_Zn(2)-Cys(6)_binuclear_cluster_domain		SSF57701	Zn2/Cys6 DNA-binding domain
jg10720	IPR029063	S-adenosyl-L-methionine-dependent_methyltransferase	0PUVA	Methyltransferase	PF13489	Methyltransferase_domain	SSF53335	S-adenosyl-L-methionine-dependent methyltransferases
jg10722	IPR001214	SET_domain	IPR006560	AWS_domain	0PHWP	Histone-lysine_N-methyltransferase	2.1.1.43	Histone-lysine N-methyltransferase.	00310	Lysine_degradation			PF00856	SET_domain			SSF82199	SET domain
jg10723	IPR001594	Zinc_finger_DHHC-type_palmitoyltransferase	0PGMU	Palmitoyltransferase_ERF2	2.3.1.22	2-acylglycerol O-acyltransferase.	00561	Glycerolipid_metabolism		PF01529	DHHC_palmitoyltransferase	9B37	the_huntington-interacting_protein_14_(hip14)_family
jg10724	0PQWI	conserved_hypothetical_protein
jg10725	IPR016093	MIR_motif	IPR003342	Glycosyl_transferase_family_39/83		0PFPS	Mannosyltransferase	2.4.1.10	Levansucrase.	2.4.1.109	Dolichyl-phosphate-mannose--protein mannosyltransferase.	00500	Starch_and_sucrose_metabolism	00514	Other_types_of_O-glycan_biosynthesis			PF02366	Dolichyl-phosphate-mannose-protein_mannosyltransferase__	PF16192	C-terminal_four_TMM_region_of_protein-O-mannosyltransferase_	PF02815	MIR_domain		SSF82109	MIR domain
jg10726	IPR000061	SWAP/Surp	IPR022030	Splicing_factor_3A_subunit_1	0PG4Z	splicing_factor		PF01805	Surp_module	PF12230	Pre-mRNA_splicing_factor_PRP21_like_protein		SSF109905	Surp module (SWAP domain)
jg10727	IPR009449	GDP/GTP_exchange_factor_Sec2_N-terminal	0PJPE	GDP_GTP_exchange_factor_Sec2p		PF06428	GDP/GTP_exchange_factor_Sec2p	SSF144284	Sec2 N-terminal region
jg10728	IPR002836	PDCD5-related_protein	0PS00	dsDNA-binding_protein_PDCD5		PF01984	Double-stranded_DNA-binding_domain	SSF46950	Double-stranded DNA-binding domain
jg10729	IPR007715	Ubiquinone_biosynthesis_protein_Coq4	IPR027540	Ubiquinone_biosynthesis_protein_Coq4_eukaryotes	0PGMW	Component_of_the_coenzyme_Q_biosynthetic_pathway._May_play_a_role_in_organizing_a_multi-subunit_COQ_enzyme_complex_required_for_coenzyme_Q_biosynthesis._Required_for_steady-state_levels_of_other_COQ_polypeptides_(By_similarity)		PF05019	Coenzyme_Q_(ubiquinone)_biosynthesis_protein_Coq4
jg1073	0PVBU	NA
jg10730	IPR001214	SET_domain	0PJG5	SET_domain	PF00856	SET_domain	SSF82199	SET domain
jg10731	IPR008927	6-phosphogluconate_dehydrogenase_C-terminal_domain-like	IPR013752	Ketopantoate_reductase_C-terminal_domain	0PMYW	Catalyzes_the_NADPH-dependent_reduction_of_ketopantoate_into_pantoic_acid_(By_similarity)	1.1.1.16	Galactitol 2-dehydrogenase.	1.1.1.169	2-dehydropantoate 2-reductase.	00052	Galactose_metabolism	00770	Pantothenate_and_CoA_biosynthesis		PF08546	Ketopantoate_reductase_PanE/ApbA_C_terminal	SSF48179	6-phosphogluconate dehydrogenase C-terminal domain-like
jg10732	IPR007146	Sas10/Utp3/C1D	0PR5T	exosome-associated_family		PF04000	Sas10/Utp3/C1D_family
jg10733		IPR009072	Histone-fold	0PNIP	conserved_hypothetical_protein	PF15511	Centromere_kinetochore_component_CENP-T_histone_fold	SSF47113	Histone-fold
jg10734	IPR018648	Protein_of_unknown_function_DUF2076	0PQKG	CHCH_domain_protein	PF09849	Uncharacterized_protein_conserved_in_bacteria_(DUF2076)
jg10735	IPR002994	Surfeit_locus_1/Shy1	0PJEJ	COX1_assembly_protein		PF02104	SURF1_family	3D4	the_proton-translocating_cytochrome_oxidase_(cox)_superfamily
jg10736	IPR029071	Ubiquitin-related_domain	IPR001012	UBX_domain	IPR012336	Thioredoxin-like_fold	0PNS0	UBX_domain_protein	PF00789	UBX_domain	SSF54236	Ubiquitin-like	SSF52833	Thioredoxin-like
jg10737	IPR027417	P-loop_containing_nucleoside_triphosphate_hydrolase		0PMXA	conserved_hypothetical_protein			PF14617	U3-containing_90S_pre-ribosomal_complex_subunit	SSF52540	P-loop containing nucleoside triphosphate hydrolases
jg10738	IPR011009	Protein_kinase-like_domain	IPR000719	Protein_kinase_domain	0PUX0	Protein_kinase_domain-containing_protein	PF00069	Protein_kinase_domain	SSF56112	Protein kinase-like (PK-like)
jg1074	0PVBU	NA
jg10740	0PS2H	conserved_hypothetical_protein
jg10744	IPR027417	P-loop_containing_nucleoside_triphosphate_hydrolase	IPR003959	ATPase_AAA-type_core	0PFX7	Aaa_family_atpase	PF00004	ATPase_family_associated_with_various_cellular_activities_(AAA)	3A16	the_endoplasmic_reticular_retrotranslocon_(er-rt)_family	SSF52540	P-loop containing nucleoside triphosphate hydrolases
jg10745	0PKQ3	Phosphotransferase_enzyme_family
jg10746	0Q1IQ	NA
jg10747	IPR006751	TAFII55_protein_conserved_region	0PNAA	Transcription_initiation_factor_TFIID_subunit_7		PF04658	TAFII55_protein_conserved_region
jg10748	IPR006565	Bromodomain_associated_domain	0PPW0	Bromodomain_associated			PF07524	Bromodomain_associated
jg1075	IPR002347	Glucose/ribitol_dehydrogenase	IPR016040	NAD(P)-binding_domain	0PUEA	Polysaccharide_biosynthesis_protein	GH92	mannosyl-oligosaccharide_alpha-1,2-mannosidase_(EC_3.2.1.113);_mannosyl-oligosaccharide_alpha-1,3-mannosidase_(EC_3.2.1.-);	PF13561	Enoyl-(Acyl_carrier_protein)_reductase	SSF51735	NAD(P)-binding Rossmann-fold domains
jg10750	IPR006603	PQ-loop_repeat	0PFVU	PQ_loop_repeat_protein	PF04193	PQ_loop_repeat_	2A43	the_lysosomal_cystine_transporter_(lct)_family
jg10751	IPR001789	Signal_transduction_response_regulator_receiver_domain	IPR011006	CheY-like_superfamily	0PJ9V	response_regulator		PF00072	Response_regulator_receiver_domain		SSF52172	CheY-like
jg10752	IPR001452	SH3_domain	0PI8G	Plasma_membrane_osmosensor_that_activates_the_high_osmolarity_glycerol_(HOG)_MAPK_signaling_pathway_in_response_to_high_osmolarity_(By_similarity)		PF00018	SH3_domain		SSF50044	SH3-domain
jg10753	IPR011009	Protein_kinase-like_domain	IPR000719	Protein_kinase_domain	0PFPF	Protein_kinase_domain_protein		PF00069	Protein_kinase_domain		SSF56112	Protein kinase-like (PK-like)
jg10754	IPR029058	Alpha/Beta_hydrolase_fold	IPR008979	Galactose-binding_domain-like	IPR000383	Xaa-Pro_dipeptidyl-peptidase-like_domain	IPR005674	CocE/Serine_esterase	IPR013736	Xaa-Pro_dipeptidyl-peptidase_C-terminal	0PHT6	X-Pro_dipeptidyl-peptidase			PF02129	X-Pro_dipeptidyl-peptidase_(S15_family)	PF08530	X-Pro_dipeptidyl-peptidase_C-terminal_non-catalytic_domain		SSF53474	alpha/beta-Hydrolases	SSF49785	Galactose-binding domain-like	TIGR00976	hydrolase_CocE/NonD_family_protein
jg10755	IPR021036	Ribosomal_protein_S35_mitochondrial	0PPA3	Eukaryotic_mitochondrial_regulator_protein_	PF12298	Eukaryotic_mitochondrial_regulator_protein_
jg10756	IPR002575	Aminoglycoside_phosphotransferase	IPR011009	Protein_kinase-like_domain	0PXC4	Choline/ethanolamine_kinase	PF01636	Phosphotransferase_enzyme_family	SSF56112	Protein kinase-like (PK-like)
jg10757	IPR000504	RNA_recognition_motif_domain	0QDTE	RNA_binding_protein	PF00076	RNA_recognition_motif_(aka_RRM_RBD_or_RNP_domain)		SSF54928	RNA-binding domain, RBD
jg10759	0PJ17	conserved_hypothetical_protein
jg1076	IPR023753	Pyridine_nucleotide-disulphide_oxidoreductase_FAD/NAD(P)-binding_domain	IPR020946	Flavin_monooxygenase-like	0PVVD	Flavin-binding_monooxygenase-like	PF00743	Flavin-binding_monooxygenase-like	SSF51905	FAD/NAD(P)-binding domain
jg10760	IPR005135	Endonuclease/exonuclease/phosphatase	IPR000300	Inositol_polyphosphate-related_phosphatase	0QDDJ	phosphatase,_family			SSF56219	DNase I-like
jg10761	IPR011993	Pleckstrin-homology_domain_(PH_domain)/Phosphotyrosine-binding_domain_(PTB)	IPR010334	Dcp1-like_decapping	0PQW4	Decapping_enzyme_Dcp1	PF06058	Dcp1-like_decapping_family	3A18	the_nuclear_mrna_exporter_(mrna-e)_family	SSF50729	PH domain-like
jg10762	IPR029058	Alpha/Beta_hydrolase_fold	IPR019363	Lipid_droplet-associated_hydrolase	0PPWA	conserved_hypothetical_protein	PF10230	Uncharacterised_conserved_protein_(DUF2305)	SSF53474	alpha/beta-Hydrolases
jg10763	IPR016024	Armadillo-type_fold	IPR011993	Pleckstrin-homology_domain_(PH_domain)/Phosphotyrosine-binding_domain_(PTB)	IPR006887	Domain_of_unknown_function_DUF625	0PFTV	Core_regulatory_subunit_of_the_histone_H2A_phosphatase_complex,_which_dephosphorylates_H2AS128ph_(gamma-H2A)_that_has_been_displaced_from_sites_of_DNA_lesions_in_the_double-stranded_DNA_break_repair_process._Dephosphorylation_is_necessary_for_efficient_recovery_from_the_DNA_damage_checkpoint		PF04802	Component_of_IIS_longevity_pathway_SMK-1	SSF48371	ARM repeat	SSF50729	PH domain-like
jg10764	IPR009262	Solute_carrier_family_35_member_SLC35F1/F2/F6	0PHPB	solute_carrier_family_35_member		PF06027	Solute_carrier_family_35	2A7	the_drug/metabolite_transporter_(dmt)_superfamily	SSF103481	Multidrug resistance efflux transporter EmrE
jg10765	0PWUW	NA
jg10767	IPR008217	Ccc1_family	0PHKX	transporter	PF01988	VIT_family	2A89	the_vacuolar_iron_transporter_(vit)_family
jg10768	IPR025255	Protein_of_unknown_function_DUF4202	0PN26	Inherit_from_NOG:_Glutamyl-tRNA_synthetase	PF13875	Domain_of_unknown_function_(DUF4202)
jg1077	IPR002498	Phosphatidylinositol-4-phosphate_5-kinase_core	0PS7C	Phosphatidylinositol-4-phosphate_5-Kinase	PF01504	Phosphatidylinositol-4-phosphate_5-Kinase	SSF56104	SAICAR synthase-like
jg10771	IPR001138	Zn(2)-C6_fungal-type_DNA-binding_domain	IPR007219	Transcription_factor_domain_fungi	0PHFN	Transcription_factor	PF00172	Fungal_Zn(2)-Cys(6)_binuclear_cluster_domain	PF04082	Fungal_specific_transcription_factor_domain_			SSF57701	Zn2/Cys6 DNA-binding domain
jg10773	IPR001138	Zn(2)-C6_fungal-type_DNA-binding_domain	IPR007219	Transcription_factor_domain_fungi	0PHSZ	Transcription_factor	PF00172	Fungal_Zn(2)-Cys(6)_binuclear_cluster_domain	PF04082	Fungal_specific_transcription_factor_domain_
jg10774	IPR017943	Bactericidal_permeability-increasing_protein_alpha/beta_domain	IPR027842	Protein_of_unknown_function_DUF4449	0PIQQ	conserved_hypothetical_protein	PF14613	Protein_of_unknown_function_(DUF4449)	SSF55394	Bactericidal permeability-increasing protein, BPI
jg10775	IPR016185	Pre-ATP-grasp_domain	IPR011054	Rudiment_single_hybrid_motif	IPR016301	Phosphoribosylaminoimidazole_carboxylase	IPR000031	Phosphoribosylaminoimidazole_carboxylase_PurE_domain	IPR005875	Phosphoribosylaminoimidazole_carboxylase_ATPase_subunit	IPR003135	ATP-grasp_fold_ATP-dependent_carboxylate-amine_ligase-type		0PH6H	phosphoribosyl-aminoimidazole_carboxylase	4.1.1.21	Phosphoribosylaminoimidazole carboxylase.	00230	Purine_metabolism		PF00731	AIR_carboxylase	PF02222	ATP-grasp_domain		SSF56059	Glutathione synthetase ATP-binding domain-like	SSF52440	PreATP-grasp domain	SSF51246	Rudiment single hybrid motif	SSF52255	N5-CAIR mutase (phosphoribosylaminoimidazole carboxylase, PurE)	TIGR01161	phosphoribosylaminoimidazole_carboxylase_ATPase_subunit	TIGR01162	phosphoribosylaminoimidazole_carboxylase_catalytic_subunit
jg10776	IPR015267	Protein_phosphatase_4_core_regulatory_subunit_R2	0PQDV	conserved_hypothetical_protein	PF09184	PPP4R2
jg10777	IPR023214	HAD-like_domain	IPR006121	Heavy_metal-associated_domain_HMA	IPR027256	P-type_ATPase_subfamily_IB	IPR001757	P-type_ATPase	IPR006122	Heavy_metal-associated_domain_copper_ion-binding	IPR008250	P-type_ATPase_A__domain	IPR023298	P-type_ATPase__transmembrane_domain	0PG9C	P-type_ATPase		PF00702	haloacid_dehalogenase-like_hydrolase	PF00122	E1-E2_ATPase	PF00403	Heavy-metal-associated_domain	3A3	the_p-type_atpase_(p-atpase)_superfamily	SSF56784	HAD-like	SSF55008	HMA, heavy metal-associated domain	SSF81653	Calcium ATPase, transduction domain A	SSF81665	Calcium ATPase, transmembrane domain M	TIGR01525	heavy_metal_translocating_P-type_ATPase	TIGR01494	HAD_ATPase_P-type_family_IC	TIGR00003	copper_ion_binding_protein
jg10778	IPR000717	Proteasome_component_(PCI)_domain	0PQ0D	Cop9_signalosome
jg10779	IPR016137	RGS_domain	0PI0N	RGS_domain_protein_(Rax1)	PF00615	Regulator_of_G_protein_signaling_domain		SSF48097	Regulator of G-protein signaling, RGS
jg1078	IPR009080	Aminoacyl-tRNA_synthetase_class_1a_anticodon-binding	IPR005148	Arginyl_tRNA_synthetase_N-terminal_domain		IPR001278	Arginine-tRNA_ligase	IPR008909	DALR_anticodon_binding	0PGU2	Arginyl-tRNA_synthetase	6.1.1.19	Arginine--tRNA ligase.	00970	Aminoacyl-tRNA_biosynthesis		PF03485	Arginyl_tRNA_synthetase_N_terminal_domain	PF00750	tRNA_synthetases_class_I_(R)	PF05746	DALR_anticodon_binding_domain			SSF52374	Nucleotidylyl transferase	SSF47323	Anticodon-binding domain of a subclass of class I aminoacyl-tRNA synthetases	SSF55190	Arginyl-tRNA synthetase (ArgRS), N-terminal 'additional' domain	TIGR00456	arginine--tRNA_ligase
jg10780	IPR016181	Acyl-CoA_N-acyltransferase	IPR000182	GNAT_domain	IPR001487	Bromodomain	0PFEX	Histone_acetyltransferase_gcn5		PF00583	Acetyltransferase_(GNAT)_family	PF00439	Bromodomain		SSF55729	Acyl-CoA N-acyltransferases (Nat)	SSF47370	Bromodomain
jg10781	IPR007915	Uncharacterised_protein_family_UPF0197	IPR003021	Rad1/Rec1/Rad17	0PNKT	DNA_repair_protein_Rad1		PF05251	Uncharacterised_protein_family_(UPF0197)	PF02144	Repair_protein_Rad1/Rec1/Rad17
jg10782	IPR027417	P-loop_containing_nucleoside_triphosphate_hydrolase	IPR004584	DNA_repair_protein_Rad50_eukaryotes	0PG7Q	DNA_repair_protein_Rad50		PF13476	AAA_domain	PF13558	Putative_exonuclease_SbcCD_C_subunit	SSF52540	P-loop containing nucleoside triphosphate hydrolases	TIGR00606	rad50
jg10784	0QDHP	Major_Facilitator_Superfamily	2A1	the_major_facilitator_superfamily_(mfs)
jg10785	0PIPG	Transcription_factor
jg10786	IPR004686	Tricarboxylate/iron_carrier	0PFBD	Mitochondrial_cation_transporter	PF03820	Tricarboxylate_carrier	2A54	the_mitochondrial_tricarboxylate_carrier_(mtc)_family	TIGR00798	tricarboxylate_carrier
jg10787	IPR025659	Tubby_C-terminal-like_domain	0Q2IY	Pfam:DUF567	SSF54518	Tubby C-terminal domain-like
jg10788	IPR012336	Thioredoxin-like_fold	IPR019479	Peroxiredoxin_C-terminal	IPR000866	Alkyl_hydroperoxide_reductase_subunit_C/_Thiol_specific_antioxidant	0PFVX	mitochondrial_peroxiredoxin_Prx1	GH18	chitinase_(EC_3.2.1.14);_endo-beta-N-acetylglucosaminidase_(EC_3.2.1.96);_xylanase_inhibitor;_concanavalin_B;_narbonin	1.11.1.15	Peroxiredoxin.	00480	Glutathione_metabolism		PF10417	C-terminal_domain_of_1-Cys_peroxiredoxin	PF00578	AhpC/TSA_family	SSF52833	Thioredoxin-like
jg10789	0PMVM	GAL4
jg1079	0PYZD	NA
jg10790	0PY7H	NA
jg10791	IPR011011	Zinc_finger_FYVE/PHD-type	IPR019787	Zinc_finger_PHD-finger	IPR001965	Zinc_finger_PHD-type	0PQXW	PHD_finger_domain_protein	PF00628	PHD-finger		SSF57903	FYVE/PHD zinc finger
jg10792	IPR018744	Domain_of_unknown_function_DUF2293	0PQXY	Uncharacterized_conserved_protein_(DUF2293)	PF10056	Uncharacterized_conserved_protein_(DUF2293)
jg10794	IPR020103	Pseudouridine_synthase_catalytic_domain	IPR001656	Pseudouridine_synthase_TruD	0PFCW	pseudouridine_synthase		PF01142	tRNA_pseudouridine_synthase_D_(TruD)	SSF55120	Pseudouridine synthase	TIGR00094	tRNA_pseudouridine_synthase_TruD_family
jg10795	IPR015075	Protein_of_unknown_function_DUF1857	0PRMP	Domain_of_unknown_function_(DUF1857)	PF08982	Domain_of_unknown_function_(DUF1857)	SSF55961	Bet v1-like
jg10796	IPR011009	Protein_kinase-like_domain	IPR000719	Protein_kinase_domain	0PFTM	protein_kinase_(Lkh1)		PF00069	Protein_kinase_domain		SSF56112	Protein kinase-like (PK-like)
jg10797	IPR011009	Protein_kinase-like_domain	IPR000719	Protein_kinase_domain	0PFTM	protein_kinase_(Lkh1)		PF00069	Protein_kinase_domain	SSF56112	Protein kinase-like (PK-like)
jg10798	IPR007900	Transcription_initiation_factor_TFIID_component_TAF4	0PHE4	conserved_hypothetical_protein	PF05236	Transcription_initiation_factor_TFIID_component_TAF4_family
jg10799	IPR001279	Metallo-beta-lactamase	IPR022712	Beta-Casp_domain	IPR021718	Pre-mRNA_3'-end-processing_endonuclease_polyadenylation_factor_C-term	IPR011108	RNA-metabolising_metallo-beta-lactamase	0PIVA	Component_of_the_cleavage_factor_I_(CF_I)_involved_in_pre-mRNA_3'-end_processing_(By_similarity)		PF00753	Metallo-beta-lactamase_superfamily	PF11718	Pre-mRNA_3'-end-processing_endonuclease_polyadenylation_factor_C-term	PF07521	RNA-metabolising_metallo-beta-lactamase	PF10996	Beta-Casp_domain				SSF56281	Metallo-hydrolase/oxidoreductase
jg108	IPR008927	6-phosphogluconate_dehydrogenase_C-terminal_domain-like	IPR006114	6-phosphogluconate_dehydrogenase_C-terminal	0PF9G	Catalyzes_the_oxidative_decarboxylation_of_6-_phosphogluconate_to_ribulose_5-phosphate_and_CO(2),_with_concomitant_reduction_of_NADP_to_NADPH_(By_similarity)	1.1.1.44	Phosphogluconate dehydrogenase (NADP(+)-dependent, decarboxylating).	00480	Glutathione_metabolism	00030	Pentose_phosphate_pathway		PF00393	6-phosphogluconate_dehydrogenase_C-terminal_domain		SSF48179	6-phosphogluconate dehydrogenase C-terminal domain-like
jg1080	IPR000209	Peptidase_S8/S53_domain	IPR015366	Peptidase_S53_propeptide	IPR009020	Proteinase_inhibitor_propeptide	0PI5I	Tripeptidyl-peptidase			PF00082	Subtilase_family	PF09286	Pro-kumamolisin_activation_domain_		SSF52743	Subtilisin-like	SSF54897	Protease propeptides/inhibitors
jg10800	IPR015424	Pyridoxal_phosphate-dependent_transferase	IPR005814	Aminotransferase_class-III	0QDUU	Aminotransferase	PF00202	Aminotransferase_class-III	SSF53383	PLP-dependent transferases
jg10801	IPR008757	Peptidase_M6-like_domain	0PIKM	NA		SSF55486	Metalloproteases (zincins), catalytic domain	TIGR03296	M6_family_metalloprotease_domain
jg10802	IPR020846	Major_facilitator_superfamily_domain	IPR010291	Ion_channel_regulatory_protein_UNC-93	0PGQC	Ion_channel_regulatory_protein_UNC-93	PF05978	Ion_channel_regulatory_protein_UNC-93	2A1	the_major_facilitator_superfamily_(mfs)	SSF103473	MFS general substrate transporter
jg10804	IPR002130	Cyclophilin-type_peptidyl-prolyl_cis-trans_isomerase_domain	IPR029000	Cyclophilin-like_domain	0PM2G	PPIases_accelerate_the_folding_of_proteins_(By_similarity)		PF00160	Cyclophilin_type_peptidyl-prolyl_cis-trans_isomerase/CLD	3D1	the_h(+)_or_na(+)-translocating_nadh_dehydrogenase_(ndh)_family	SSF50891	Cyclophilin-like
jg10805	0PSQG	NA
jg10806	0PRIP	chromatin_assembly_factor_1_subunit_A		PF11600	Chromatin_assembly_factor_1_complex_p150_subunit_N-terminal	1B12	the_autotransporter-1_(at-1)_family
jg10807	0PQ2T	conserved_hypothetical_protein
jg10808	IPR023606	CoA-transferase_family_III_domain	IPR003673	CoA-transferase_family_III	0PIN1	Alpha-methylacyl-CoA_racemase		PF02515	CoA-transferase_family_III	SSF89796	CoA-transferase family III (CaiB/BaiF)
jg10809	IPR001202	WW_domain	0QEA5	WW_domain_protein	PF00397	WW_domain		SSF51045	WW domain
jg1081	IPR020846	Major_facilitator_superfamily_domain	IPR005828	Major_facilitator__sugar_transporter-like	0Q2PE	Sugar_(and_other)_transporter	PF00083	Sugar_(and_other)_transporter	2A1	the_major_facilitator_superfamily_(mfs)	SSF103473	MFS general substrate transporter
jg10810	IPR017853	Glycoside_hydrolase_superfamily	IPR001223	Glycoside_hydrolase_family_18_catalytic_domain	0PIRU	chitinase	GH18	chitinase_(EC_3.2.1.14);_endo-beta-N-acetylglucosaminidase_(EC_3.2.1.96);_xylanase_inhibitor;_concanavalin_B;_narbonin		PF00704	Glycosyl_hydrolases_family_18	SSF51445	(Trans)glycosidases
jg10811	IPR013658	SMP-30/Gluconolactonase/LRE-like_region	IPR005511	Senescence_marker_protein-30_(SMP-30)	0PJ7W	SMP-30/Gluconolaconase/LRE-like_region	PF08450	SMP-30/Gluconolaconase/LRE-like_region	SSF63829	Calcium-dependent phosphotriesterase
jg10812	IPR029058	Alpha/Beta_hydrolase_fold	IPR013094	Alpha/beta_hydrolase_fold-3	0PJWW	alpha/beta_hydrolase_fold	CE8	pectin_methylesterase_(EC_3.1.1.11).		PF07859	alpha/beta_hydrolase_fold	SSF53474	alpha/beta-Hydrolases
jg10813	IPR013813	Endoribonuclease_L-PSP/chorismate_mutase-like	IPR006056	Enamine/imine_deaminase_YjgF-like	IPR006175	YjgF/YER057c/UK114_family	0PPHX	Endoribonuclease_L-PSP	PF01042	Endoribonuclease_L-PSP	SSF55298	YjgF-like	TIGR00004	reactive_intermediate/imine_deaminase
jg10814	IPR008972	Cupredoxin	IPR011706	Multicopper_oxidase_type_2	IPR011707	Multicopper_oxidase_type_3	IPR001117	Multicopper_oxidase_type_1	0PHHS	Iron_transport_multicopper_oxidase			PF07731	Multicopper_oxidase	PF07732	Multicopper_oxidase	PF00394	Multicopper_oxidase	2A108	the_iron/lead_transporter_(ilt)_family	SSF49503	Cupredoxins
jg10815	0PHN7	pre-mRNA-splicing_factor_SYF1
jg10816	IPR016036	Malonyl-CoA_ACP_transacylase_ACP-binding	0PJ58	Malonyl_CoA-acyl_carrier_protein_transacylase		SSF55048	Probable ACP-binding domain of malonyl-CoA ACP transacylase
jg10818	0PF9Z	kinase_kinase_kinase
jg10819	IPR001950	Translation_initiation_factor_SUI1	IPR005874	Eukaryotic_translation_initiation_factor_SUI1	0PNPS	Translation_initiation_factor		PF01253	Translation_initiation_factor_SUI1	SSF55159	eIF1-like	TIGR01160	translation_initiation_factor_SUI1
jg1082	IPR020846	Major_facilitator_superfamily_domain	IPR005828	Major_facilitator__sugar_transporter-like	IPR003663	Sugar/inositol_transporter	0Q2PE	Sugar_(and_other)_transporter	PF00083	Sugar_(and_other)_transporter	2A1	the_major_facilitator_superfamily_(mfs)	SSF103473	MFS general substrate transporter
jg10821	IPR004358	Signal_transduction_histidine_kinase-related_protein_C-terminal	IPR003594	Histidine_kinase-like_ATPase_C-terminal_domain	IPR001789	Signal_transduction_response_regulator_receiver_domain	IPR003661	Signal_transduction_histidine_kinase_dimerisation/phosphoacceptor_domain	IPR011006	CheY-like_superfamily	IPR000014	PAS_domain	IPR001610	PAC_motif	IPR013656	PAS_fold-4	0PFP0	Histidine_kinase	PF02518	Histidine_kinase-_DNA_gyrase_B-_and_HSP90-like_ATPase	PF00072	Response_regulator_receiver_domain	PF00512	His_Kinase_A_(phospho-acceptor)_domain	PF08448	PAS_fold	2A21	the_solute:sodium_symporter_(sss)_family					SSF55874	ATPase domain of HSP90 chaperone/DNA topoisomerase II/histidine kinase	SSF47384	Homodimeric domain of signal transducing histidine kinase	SSF52172	CheY-like	SSF55785	PYP-like sensor domain (PAS domain)
jg10824	IPR019371	Uncharacterised_domain_KxDL	0PQND	Uncharacterized_conserved_protein	PF10241	Uncharacterized_conserved_protein
jg10827	IPR027417	P-loop_containing_nucleoside_triphosphate_hydrolase	IPR003593	AAA+_ATPase_domain	IPR003959	ATPase_AAA-type_core	IPR003338	CDC48_N-terminal_subdomain	IPR029067	CDC48_domain_2-like	IPR009010	Aspartate_decarboxylase-like_domain	IPR004201	CDC48_domain_2	0PIAG	Vesicular-fusion_protein_sec18			PF00004	ATPase_family_associated_with_various_cellular_activities_(AAA)	PF02933	Cell_division_protein_48_(CDC48)_domain_2	1F1	the_synaptosomal_vesicle_fusion_pore_(svf-pore)_family				SSF52540	P-loop containing nucleoside triphosphate hydrolases	SSF54585	Cdc48 domain 2-like	SSF50692	ADC-like
jg10828	IPR019339	CBF1-interacting_co-repressor_CIR_N-terminal_domain	0PPME	conserved_hypothetical_protein	PF10197	N-terminal_domain_of_CBF1_interacting_co-repressor_CIR
jg10829	IPR013087	Zinc_finger_C2H2-type/integrase_DNA-binding_domain	IPR029063	S-adenosyl-L-methionine-dependent_methyltransferase	0PFG1	S-adenosylmethionine-dependent_methyltransferase_superfamily_domain-containing_protein		PF13649	Methyltransferase_domain	SSF57667	beta-beta-alpha zinc fingers	SSF53335	S-adenosyl-L-methionine-dependent methyltransferases
jg1083	IPR011009	Protein_kinase-like_domain	IPR002347	Glucose/ribitol_dehydrogenase	IPR016040	NAD(P)-binding_domain	IPR000719	Protein_kinase_domain	IPR002110	Ankyrin_repeat	IPR020683	Ankyrin_repeat-containing_domain	0PYJZ	conserved_hypothetical_protein		PF00106	short_chain_dehydrogenase	PF00069	Protein_kinase_domain	PF12796	Ankyrin_repeats_(3_copies)	8A28	the_ankyrin_(ankyrin)_family			SSF56112	Protein kinase-like (PK-like)	SSF51735	NAD(P)-binding Rossmann-fold domains	SSF48403	Ankyrin repeat
jg10830	IPR016024	Armadillo-type_fold	IPR013878	Mo25-like	0PHCR	Conidiophore_development_protein_hymA		PF08569	Mo25-like	SSF48371	ARM repeat
jg10831	IPR000195	Rab-GTPase-TBC_domain	0PKY2	TBC_domain_protein	PF00566	Rab-GTPase-TBC_domain		SSF47923	Ypt/Rab-GAP domain of gyp1p
jg10833	IPR027409	GroEL-like_apical_domain	IPR002423	Chaperonin_Cpn60/TCP-1_family	0PGD1	t-complex_protein_1		PF00118	TCP-1/cpn60_chaperonin_family	SSF52029	GroEL apical domain-like
jg10834	IPR029482	Putative_peptidase_domain_HRXXH	0PHRJ	metallopeptidase_activity	PF13933	Putative_peptidase_family	SSF55486	Metalloproteases (zincins), catalytic domain
jg10835	0PGSW	WW_domain_protein
jg10836	0PH2D	conserved_hypothetical_protein
jg10838	IPR023210	NADP-dependent_oxidoreductase_domain	IPR020471	Aldo/keto_reductase_subgroup	0PFQG	glycerol_dehydrogenase	PF00248	Aldo/keto_reductase_family	8A5	the_voltage-gated_k(+)_channel_-subunit_(kv)_family	SSF51430	NAD(P)-linked oxidoreductase
jg10839	IPR023210	NADP-dependent_oxidoreductase_domain	0PFQG	glycerol_dehydrogenase	PF00248	Aldo/keto_reductase_family	SSF51430	NAD(P)-linked oxidoreductase
jg1084	IPR029058	Alpha/Beta_hydrolase_fold	IPR013094	Alpha/beta_hydrolase_fold-3	0PN6T	conserved_hypothetical_protein	GH95	alpha-1,2-L-fucosidase_(EC_3.2.1.63);_alpha-L-fucosidase_(EC_3.2.1.51)		PF07859	alpha/beta_hydrolase_fold	SSF53474	alpha/beta-Hydrolases
jg10840	IPR023214	HAD-like_domain	IPR006353	HAD-superfamily_hydrolase_subfamily_IIA_CECR5	IPR006357	HAD-superfamily_hydrolase_subfamily_IIA	0PHQT	Phosphatidyl_synthase	PF13242	HAD-hyrolase-like	PF13344	Haloacid_dehalogenase-like_hydrolase	SSF56784	HAD-like	TIGR01456	HAD_hydrolase_TIGR01456_family	TIGR01460	HAD_hydrolase_family_IIA
jg10841	IPR004088	K_Homology_domain_type_1	0PG9H	Required_for_small_ribosomal_subunit_(SSU)_synthesis._Has_a_role_in_the_processing_of_early_nucleolar_and_late_cytoplasmic_pre-RNA_species		SSF54791	Eukaryotic type KH-domain (KH-domain type I)
jg10842	IPR003653	Ulp1_protease_family_C-terminal_catalytic_domain	0PPR8	Ulp1_protease_family_protein		PF02902	Ulp1_protease_family_C-terminal_catalytic_domain	SSF54001	Cysteine proteinases
jg10843	IPR000326	Phosphatidic_acid_phosphatase_type_2/haloperoxidase	0PJT6	Sphingosine-1-phosphate_phosphohydrolase			PF01569	PAP2_superfamily		SSF48317	Acid phosphatase/Vanadium-dependent haloperoxidase
jg10844	IPR027417	P-loop_containing_nucleoside_triphosphate_hydrolase	IPR005225	Small_GTP-binding_protein_domain	IPR001806	Small_GTPase_superfamily	0PFVZ	GTP-binding_protein	GH47	alpha-mannosidase_(EC_3.2.1.113)		PF00071	Ras_family	9A60	the_small_nuclear_rna_exporter_(snrna-e)				SSF52540	P-loop containing nucleoside triphosphate hydrolases	TIGR00231	small_GTP-binding_protein_domain
jg10845	IPR013958	DASH_complex_subunit_Dad1	0PSSK	DASH_complex_subunit_Dad1		PF08649	DASH_complex_subunit_Dad1
jg10846	IPR008928	Six-hairpin_glycosidase-like	IPR012939	Glycosyl_hydrolase_family_92	0PJNE	Glycosyl_hydrolase_family_92	GH92	mannosyl-oligosaccharide_alpha-1,2-mannosidase_(EC_3.2.1.113);_mannosyl-oligosaccharide_alpha-1,3-mannosidase_(EC_3.2.1.-);	PF07971	Glycosyl_hydrolase_family_92	SSF48208	Six-hairpin glycosidases
jg10847	IPR016181	Acyl-CoA_N-acyltransferase	IPR000182	GNAT_domain	0PT3W	Acetyltransferase_(GNAT)_family	PF00583	Acetyltransferase_(GNAT)_family	SSF55729	Acyl-CoA N-acyltransferases (Nat)
jg10849	IPR001163	LSM_domain_eukaryotic/archaea-type	IPR010920	LSM_domain	0PS3G	Small_nuclear_ribonucleoprotein		PF01423	LSM_domain_		SSF50182	Sm-like ribonucleoproteins
jg1085	IPR007325	Kynurenine_formamidase	0PIC4	Putative_cyclase	3.5.1.9	Arylformamidase.	00380	Tryptophan_metabolism	00630	Glyoxylate_and_dicarboxylate_metabolism	PF04199	Putative_cyclase	SSF102198	Putative cyclase
jg10850	IPR012336	Thioredoxin-like_fold	IPR023753	Pyridine_nucleotide-disulphide_oxidoreductase_FAD/NAD(P)-binding_domain	IPR002938	FAD-binding_domain	IPR012941	Phenol_hydroxylase_C-terminal_dimerisation_domain	IPR008584	Protein_of_unknown_function_DUF866_eukaryotic	0PGID	FAD_monooxygenase	PF01494	FAD_binding_domain	PF07976	Phenol_hydroxylase_C-terminal_dimerisation_domain_	PF05907	Eukaryotic_protein_of_unknown_function_(DUF866)	SSF52833	Thioredoxin-like	SSF51905	FAD/NAD(P)-binding domain	SSF54373	FAD-linked reductases, C-terminal domain	SSF141678	MAL13P1.257-like
jg10852	0PRRP	conserved_hypothetical_protein
jg10853	IPR029058	Alpha/Beta_hydrolase_fold	IPR004177	DDHD_domain	0PH35	DDHD_domain-containing_protein	PF02862	DDHD_domain		SSF53474	alpha/beta-Hydrolases
jg10854	IPR005110	MoeA_N-terminal_and_linker_domain	IPR001453	MoaB/Mog_domain	IPR005111	MoeA_C-terminal_domain_IV	0PIEQ	Molybdenum_cofactor_biosynthesis_protein	2.10.1.1	Molybdopterin molybdotransferase.	00790	Folate_biosynthesis			PF03453	MoeA_N-terminal_region_(domain_I_and_II)	PF03454	MoeA_C-terminal_region_(domain_IV)	PF00994	Probable_molybdopterin_binding_domain		SSF53218	Molybdenum cofactor biosynthesis proteins	SSF63882	MoeA N-terminal region -like	SSF63867	MoeA C-terminal domain-like
jg10855	IPR005110	MoeA_N-terminal_and_linker_domain	IPR001453	MoaB/Mog_domain	0PIEQ	Molybdenum_cofactor_biosynthesis_protein	2.10.1.1	Molybdopterin molybdotransferase.	00790	Folate_biosynthesis			PF03453	MoeA_N-terminal_region_(domain_I_and_II)	PF00994	Probable_molybdopterin_binding_domain		SSF53218	Molybdenum cofactor biosynthesis proteins	SSF63882	MoeA N-terminal region -like	TIGR00177	molybdenum_cofactor_synthesis_domain
jg10856	IPR002379	V-ATPase_proteolipid_subunit_C-like_domain	IPR000245	V-ATPase_proteolipid_subunit	0PGFJ	proteolipid_subunit		PF00137	ATP_synthase_subunit_C	3A2	the_h(+)-_or_na(+)-translocating_f-type_v-type_and_a-type_atpase_(f-atpase)_superfamily	SSF81333	F1F0 ATP synthase subunit C
jg10857	IPR027417	P-loop_containing_nucleoside_triphosphate_hydrolase	IPR005225	Small_GTP-binding_protein_domain	IPR001806	Small_GTPase_superfamily	0PI1P	GTP-binding_protein	GH47	alpha-mannosidase_(EC_3.2.1.113)		PF00071	Ras_family	9A60	the_small_nuclear_rna_exporter_(snrna-e)				SSF52540	P-loop containing nucleoside triphosphate hydrolases	TIGR00231	small_GTP-binding_protein_domain
jg10858	IPR013862	Protein_of_unknown_function_DUF1753_Golgi	0PMAG	conserved_hypothetical_protein	PF08552	Inositolphosphorylceramide_synthase_subunit_Kei1
jg10859	IPR009014	Transketolase_C-terminal/Pyruvate-ferredoxin_oxidoreductase_domain_II	IPR029061	Thiamin_diphosphate-binding_fold	IPR029039	Flavoprotein-like	IPR001094	Flavodoxin	IPR008254	Flavodoxin/nitric_oxide_synthase	IPR006066	Nitrite/sulphite_reductase_iron-sulphur/sirohaem-binding_site	IPR006067	Nitrite/sulphite_reductase_4Fe-4S_domain	IPR005117	Nitrite/Sulfite_reductase_ferredoxin-like_domain	IPR002880	Pyruvate_flavodoxin/ferredoxin_oxidoreductase_N-terminal	0PFG9	Sulfite_reductase	1.8.1.2	Assimilatory sulfite reductase (NADPH).	00920	Sulfur_metabolism		PF00258	Flavodoxin	PF01077	Nitrite_and_sulphite_reductase_4Fe-4S_domain	PF03460	Nitrite/Sulfite_reductase_ferredoxin-like_half_domain	PF01855	Pyruvate_flavodoxin/ferredoxin_oxidoreductase_thiamine_diP-bdg	SSF52922	TK C-terminal domain-like	SSF52518	Thiamin diphosphate-binding fold (THDP-binding)	SSF52218	Flavoproteins	SSF56014	Nitrite and sulphite reductase 4Fe-4S domain-like	SSF55124	Nitrite/Sulfite reductase N-terminal domain-like
jg1086	IPR002347	Glucose/ribitol_dehydrogenase	IPR016040	NAD(P)-binding_domain	0PNXK	short_chain_dehydrogenase	GH92	mannosyl-oligosaccharide_alpha-1,2-mannosidase_(EC_3.2.1.113);_mannosyl-oligosaccharide_alpha-1,3-mannosidase_(EC_3.2.1.-);	PF13561	Enoyl-(Acyl_carrier_protein)_reductase	SSF51735	NAD(P)-binding Rossmann-fold domains
jg10860	0PG6I	heavy_chain			SSF90257	Myosin rod fragments
jg10861	IPR018607	Chromosome_transmission_fidelity_protein_8	0PQUV	Sister_chromatid_cohesion_protein_Ctf8		PF09696	Ctf8
jg10862	IPR011008	Dimeric_alpha-beta_barrel	IPR013097	Stress_responsive_alpha-beta_barrel	0PT0Y	Stress_responsive_A_B_barrel	PF07876	Stress_responsive_A/B_Barrel_Domain		SSF54909	Dimeric alpha+beta barrel
jg10863	IPR000195	Rab-GTPase-TBC_domain	0PHI4	GTPase-activating_protein	PF00566	Rab-GTPase-TBC_domain		SSF47923	Ypt/Rab-GAP domain of gyp1p
jg10864	IPR002088	Protein_prenyltransferase_alpha_subunit	0PWVK	Protein_prenyltransferase_alpha_subunit_repeat		PF01239	Protein_prenyltransferase_alpha_subunit_repeat	SSF48439	Protein prenylyltransferase
jg10865	IPR017986	WD40-repeat-containing_domain	0QD8R	WD_domain-containing_protein	GH18	chitinase_(EC_3.2.1.14);_endo-beta-N-acetylglucosaminidase_(EC_3.2.1.96);_xylanase_inhibitor;_concanavalin_B;_narbonin		SSF50978	WD40 repeat-like
jg10866	IPR017986	WD40-repeat-containing_domain	IPR007148	Small-subunit_processome_Utp12	0PGRK	U3_small_nucleolar_RNA-associated_protein_5			PF04003	Dip2/Utp12_Family	SSF50978	WD40 repeat-like
jg10867	IPR001487	Bromodomain	IPR027353	NET_domain	0PH11	transcription		PF00439	Bromodomain	PF17035	Bromodomain_extra-terminal_-_transcription_regulation		SSF47370	Bromodomain
jg10868	IPR001138	Zn(2)-C6_fungal-type_DNA-binding_domain	IPR007219	Transcription_factor_domain_fungi	0PJPW	C6_zinc_finger_domain_protein	PF00172	Fungal_Zn(2)-Cys(6)_binuclear_cluster_domain	PF04082	Fungal_specific_transcription_factor_domain_			SSF57701	Zn2/Cys6 DNA-binding domain
jg10869	IPR027417	P-loop_containing_nucleoside_triphosphate_hydrolase	IPR003593	AAA+_ATPase_domain	IPR003439	ABC_transporter-like	IPR013525	ABC-2_type_transporter	IPR010929	CDR_ABC_transporter	0PVXX	ABC_multidrug_transporter	PF00005	ABC_transporter	PF01061	ABC-2_type_transporter	PF06422	CDR_ABC_transporter	3A1	the_atp-binding_cassette_(abc)_superfamily		SSF52540	P-loop containing nucleoside triphosphate hydrolases
jg1087	IPR023753	Pyridine_nucleotide-disulphide_oxidoreductase_FAD/NAD(P)-binding_domain	0PWDX	Flavin-binding_monooxygenase-like	PF07992	Pyridine_nucleotide-disulphide_oxidoreductase	SSF51905	FAD/NAD(P)-binding domain
jg10870	IPR027417	P-loop_containing_nucleoside_triphosphate_hydrolase	IPR003439	ABC_transporter-like	0PVXX	ABC_multidrug_transporter	PF00005	ABC_transporter	3A1	the_atp-binding_cassette_(abc)_superfamily	SSF52540	P-loop containing nucleoside triphosphate hydrolases
jg10871	IPR000891	Pyruvate_carboxyltransferase	IPR011872	Homocitrate_synthase_fungi/archaea	0PIJD	homocitrate_synthase	2.3.3.14	Homocitrate synthase.	00300	Lysine_biosynthesis	00620	Pyruvate_metabolism		PF00682	HMGL-like	3B1	the_na(+)-transporting_carboxylic_acid_decarboxylase_(nat-dc)_family	SSF51569	Aldolase	TIGR02146	homocitrate_synthase
jg10872	IPR015424	Pyridoxal_phosphate-dependent_transferase	IPR002129	Pyridoxal_phosphate-dependent_decarboxylase	0PIG6	Sphingosine-1-phosphate_lyase		PF00282	Pyridoxal-dependent_decarboxylase_conserved_domain	SSF53383	PLP-dependent transferases
jg10873	IPR016082	Ribosomal_protein_L30_ferredoxin-like_fold_domain	IPR005996	Ribosomal_protein_L30_bacterial-type	0PST3	mitochondrial_54S_ribosomal_protein_YmL33		PF00327	Ribosomal_protein_L30p/L7e	SSF55129	Ribosomal protein L30p/L7e	TIGR01308	ribosomal_protein_uL30
jg10874	IPR010326	Exocyst_complex_component_Sec6	0PGB5	Exocyst_complex_component_Sec6		PF06046	Exocyst_complex_component_Sec6
jg10875	IPR019510	Protein_kinase_A_anchor_protein_nuclear_localisation_signal_domain	0PVRV	NA		PF10469	AKAP7_2'5'_RNA_ligase-like_domain
jg10876	0Q2RA	NA
jg10877	IPR021842	Protein_of_unknown_function_DUF3435	0Q2FM	NA	PF11917	Protein_of_unknown_function_(DUF3435)
jg10878	IPR007219	Transcription_factor_domain_fungi	0PICM	Transcription_factor	PF04082	Fungal_specific_transcription_factor_domain_
jg10879	IPR016040	NAD(P)-binding_domain	IPR001509	NAD-dependent_epimerase/dehydratase_N-terminal_domain	0PGXW	nucleoside-diphosphate-sugar_epimerase		PF01370	NAD_dependent_epimerase/dehydratase_family	SSF51735	NAD(P)-binding Rossmann-fold domains
jg1088	IPR029063	S-adenosyl-L-methionine-dependent_methyltransferase	0PFZI	cyclopropane-fatty-acyl-phospholipid_synthase		PF02353	Mycolic_acid_cyclopropane_synthetase	SSF53335	S-adenosyl-L-methionine-dependent methyltransferases
jg10880	IPR006166	ERCC4_domain	IPR011335	Restriction_endonuclease__type_II-like	IPR010996	DNA_polymerase_beta-like_N-terminal_domain	0PIJ7	Interacts_with_eme-1_to_form_a_DNA_structure-specific_endonuclease_with_substrate_preference_for_branched_DNA_structures_with_a_5'-end_at_the_branch_nick._Typical_substrates_include_3'-_flap_structures,_D-loops,_replication_forks_and_nicked_Holliday_junctions._May_be_required_in_mitosis_for_the_processing_of_stalled_or_collapsed_replication_fork_intermediates._May_be_required_in_meiosis_for_the_r…		PF02732	ERCC4_domain		SSF52980	Restriction endonuclease-like	SSF47802	DNA polymerase beta, N-terminal domain-like
jg10881	IPR023214	HAD-like_domain	IPR006121	Heavy_metal-associated_domain_HMA	IPR027256	P-type_ATPase_subfamily_IB	IPR001757	P-type_ATPase	IPR008250	P-type_ATPase_A__domain	IPR023298	P-type_ATPase__transmembrane_domain	0Q1HB	Heavy-metal-associated_domain	PF00702	haloacid_dehalogenase-like_hydrolase	PF00122	E1-E2_ATPase	PF00403	Heavy-metal-associated_domain	3A3	the_p-type_atpase_(p-atpase)_superfamily	SSF56784	HAD-like	SSF55008	HMA, heavy metal-associated domain	SSF81653	Calcium ATPase, transduction domain A	SSF81665	Calcium ATPase, transmembrane domain M	TIGR01525	heavy_metal_translocating_P-type_ATPase	TIGR01494	HAD_ATPase_P-type_family_IC
jg10882	IPR013763	Cyclin-like	IPR000812	Transcription_factor_TFIIB	IPR011665	Brf1_TBP-binding_domain	IPR013150	Transcription_factor_TFIIB_cyclin-like_domain	0PFE5	transcription_factor_TFIIIB_complex_subunit_Brf1		PF07741	Brf1-like_TBP-binding_domain	PF00382	Transcription_factor_TFIIB_repeat		SSF47954	Cyclin-like	SSF57783	Zinc beta-ribbon
jg10883	IPR020846	Major_facilitator_superfamily_domain	IPR005828	Major_facilitator__sugar_transporter-like	IPR003663	Sugar/inositol_transporter	0Q223	Sugar_(and_other)_transporter	PF00083	Sugar_(and_other)_transporter	2A1	the_major_facilitator_superfamily_(mfs)	SSF103473	MFS general substrate transporter	TIGR00879	MFS_transporter_sugar_porter_(SP)_family
jg10884	0PP2V	conserved_hypothetical_protein
jg10885	IPR004853	Sugar_phosphate_transporter_domain	0PGHJ	DUF250_domain_membrane_protein	PF03151	Triose-phosphate_Transporter_family	2A7	the_drug/metabolite_transporter_(dmt)_superfamily
jg10886	IPR012349	FMN-binding_split_barrel	IPR024624	Pyridoxamine_5'-phosphate_oxidase_Alr4036_family_FMN-binding_domain	0PNPR	conserved_hypothetical_protein	PF12766	Pyridoxamine_5'-phosphate_oxidase	SSF50475	FMN-binding split barrel
jg10888	IPR015590	Aldehyde_dehydrogenase_domain	IPR016161	Aldehyde/histidinol_dehydrogenase	0PFKN	Aldehyde_dehydrogenase		PF00171	Aldehyde_dehydrogenase_family	SSF53720	ALDH-like
jg10889	IPR010839	Protein_of_unknown_function_DUF1446	0PJDF	Protein_of_unknown_function_(DUF1446)	PF07287	Protein_of_unknown_function_(DUF1446)
jg1089	IPR009075	Acyl-CoA_dehydrogenase/oxidase_C-terminal	IPR009100	Acyl-CoA_dehydrogenase/oxidase_N-terminal_and_middle_domain	IPR006091	Acyl-CoA_oxidase/dehydrogenase_central_domain	IPR013786	Acyl-CoA_dehydrogenase/oxidase_N-terminal	0PK4F	acyl-CoA_dehydrogenase		PF00441	Acyl-CoA_dehydrogenase_C-terminal_domain	PF02770	Acyl-CoA_dehydrogenase_middle_domain	PF02771	Acyl-CoA_dehydrogenase_N-terminal_domain	SSF47203	Acyl-CoA dehydrogenase C-terminal domain-like	SSF56645	Acyl-CoA dehydrogenase NM domain-like
jg10890	IPR029052	Metallo-dependent_phosphatase-like	IPR004843	Calcineurin-like_phosphoesterase_domain_apaH_type	IPR007281	Mre11_DNA-binding	IPR003701	DNA_repair_protein_Mre11	0PG13	double-strand_break_repair_protein		PF00149	Calcineurin-like_phosphoesterase	PF04152	Mre11_DNA-binding_presumed_domain_		SSF56300	Metallo-dependent phosphatases	TIGR00583	DNA_repair_protein_(mre11)
jg10891	IPR001810	F-box_domain	IPR017986	WD40-repeat-containing_domain	IPR003903	Ubiquitin_interacting_motif	0PJU2	F-box_and_WD		PF12937	F-box-like			SSF81383	F-box domain	SSF50978	WD40 repeat-like
jg10892	IPR011531	Bicarbonate_transporter_C-terminal	0PFMV	Anion_exchange_family_protein	PF00955	HCO3-_transporter_family	2A31	the_anion_exchanger_(ae)_family
jg10893	IPR001214	SET_domain	0PIJB	SET_domain	PF00856	SET_domain		SSF82199	SET domain
jg10894	IPR009836	Protein_of_unknown_function_DUF1399	0PJJ3	conserved_hypothetical_protein	PF07173	Protein_of_unknown_function_(DUF1399)
jg10895	IPR011009	Protein_kinase-like_domain	IPR000719	Protein_kinase_domain	0PKSY	NA	PF00069	Protein_kinase_domain		SSF56112	Protein kinase-like (PK-like)
jg10896	0PU09	Choline/ethanolamine_kinase
jg10897	IPR027417	P-loop_containing_nucleoside_triphosphate_hydrolase	IPR003439	ABC_transporter-like	0PGKJ	Multidrug_resistance_protein		PF00005	ABC_transporter	3A1	the_atp-binding_cassette_(abc)_superfamily	SSF52540	P-loop containing nucleoside triphosphate hydrolases
jg10898	IPR013126	Heat_shock_protein_70_family	IPR029047	Heat_shock_protein_70kD_peptide-binding_domain	IPR029048	Heat_shock_protein_70kD_C-terminal_domain	0PFQW	heat_shock		PF00012	Hsp70_protein	1A33	the_cation_channel-forming_heat_shock_protein-70_(hsp70)_family	SSF53067	Actin-like ATPase domain	SSF100920	Heat shock protein 70kD (HSP70), peptide-binding domain	SSF100934	Heat shock protein 70kD (HSP70), C-terminal subdomain
jg10899	0PRY4	NA
jg1090	IPR023606	CoA-transferase_family_III_domain	IPR003673	CoA-transferase_family_III	0PUUA	CoA-transferase_family_III	PF02515	CoA-transferase_family_III	SSF89796	CoA-transferase family III (CaiB/BaiF)
jg10900	IPR013087	Zinc_finger_C2H2-type/integrase_DNA-binding_domain	0PIKR	C2H2_transcription_factor_(RfeC)	SSF57667	beta-beta-alpha zinc fingers
jg10902	IPR006931	Calcipressin	0PN10	Calcineurin_binding_protein	PF04847	Calcipressin
jg10903	IPR016181	Acyl-CoA_N-acyltransferase	IPR007471	Arginine-tRNA-protein_transferase_N-terminal	IPR007472	Arginine-tRNA-protein_transferase_C-terminal	0PI52	Involved_in_the_post-translational_conjugation_of_arginine_to_the_N-terminal_aspartate_or_glutamate_of_a_protein._This_arginylation_is_required_for_degradation_of_the_protein_via_the_ubiquitin_pathway._Does_not_arginylate_cysteine_residues_(By_similarity)		PF04376	Arginine-tRNA-protein_transferase_N_terminus	PF04377	Arginine-tRNA-protein_transferase_C_terminus	SSF55729	Acyl-CoA N-acyltransferases (Nat)
jg10905	IPR000008	C2_domain	0PIMA	conserved_serine_proline-rich_protein	PF00168	C2_domain	1F1	the_synaptosomal_vesicle_fusion_pore_(svf-pore)_family		SSF49562	C2 domain (Calcium/lipid-binding domain, CaLB)
jg10906	0PURY	Dienelactone_hydrolase_family
jg10907	IPR016024	Armadillo-type_fold	IPR002554	Protein_phosphatase_2A_regulatory_B_subunit_B56	0PFJ3	Serine_threonine_protein_phosphatase_2A		PF01603	Protein_phosphatase_2A_regulatory_B_subunit_(B56_family)	SSF48371	ARM repeat
jg10908	IPR019136	Transcription_factor_IIIC_subunit_5	0PKPW	Transcription_factor		PF09734	RNA_polymerase_III_transcription_factor_(TF)IIIC_subunit
jg10909	IPR027417	P-loop_containing_nucleoside_triphosphate_hydrolase	IPR003593	AAA+_ATPase_domain	IPR004130	GPN-loop_GTPase	0PHIC	ATP_binding_protein		PF03029	Conserved_hypothetical_ATP_binding_protein		SSF52540	P-loop containing nucleoside triphosphate hydrolases
jg10911	IPR011234	Fumarylacetoacetase_C-terminal-related	IPR015377	Fumarylacetoacetase_N-terminal	0PH6P	fumarylacetoacetate_hydrolase	3.7.1.2	Fumarylacetoacetase.	00350	Tyrosine_metabolism	00643	Styrene_degradation		PF01557	Fumarylacetoacetate_(FAA)_hydrolase_family	PF09298	Fumarylacetoacetase_N-terminal	SSF56529	FAH	SSF63433	Fumarylacetoacetate hydrolase, FAH, N-terminal domain
jg10912	IPR001138	Zn(2)-C6_fungal-type_DNA-binding_domain	IPR007219	Transcription_factor_domain_fungi	0PKPQ	Transcription_factor	PF00172	Fungal_Zn(2)-Cys(6)_binuclear_cluster_domain	PF04082	Fungal_specific_transcription_factor_domain_			SSF57701	Zn2/Cys6 DNA-binding domain
jg10913	IPR029062	Class_I_glutamine_amidotransferase-like	IPR010918	AIR_synthase-related_protein_C-terminal_domain	IPR010073	Phosphoribosylformylglycinamidine_synthase	IPR016188	PurM-like_N-terminal_domain	0PHVU	phosphoribosylformylglycinamidine_synthase	6.3.5.3	Phosphoribosylformylglycinamidine synthase.	00230	Purine_metabolism			PF13507	CobB/CobQ-like_glutamine_amidotransferase_domain	PF02769	AIR_synthase_related_protein_C-terminal_domain		SSF52317	Class I glutamine amidotransferase-like	SSF56042	PurM C-terminal domain-like	SSF55326	PurM N-terminal domain-like	SSF109736	FGAM synthase PurL, linker domain	SSF82697	PurS-like	TIGR01735	phosphoribosylformylglycinamidine_synthase
jg10914	IPR007259	Gamma-tubulin_complex_component_protein	0PFIT	gamma-tubulin_complex_component_GCP5		PF04130	Spc97_/_Spc98_family
jg10915	IPR029044	Nucleotide-diphospho-sugar_transferases	IPR002685	Glycosyl_transferase_family_15	0PIMR	Mannosyltransferase		PF01793	Glycolipid_2-alpha-mannosyltransferase	SSF53448	Nucleotide-diphospho-sugar transferases
jg10916	IPR003204	Cytochrome_c_oxidase_subunit_Va/VI	0PPDG	cytochrome_C_oxidase		PF02284	Cytochrome_c_oxidase_subunit_Va	3D4	the_proton-translocating_cytochrome_oxidase_(cox)_superfamily	SSF48479	Cytochrome c oxidase subunit E
jg10919	IPR011671	tRNA_(uracil-O(2)-)-methyltransferase	0PIV3	adenosyl-L-methionine_(AdoMet)-dependent_tRNA_(uracil-O(2)-)-methyltransferase_(By_similarity)	2.1.1.21	Methylamine--glutamate N-methyltransferase.	00680	Methane_metabolism		PF07757	Predicted_AdoMet-dependent_methyltransferase
jg1092	IPR021858	Protein_of_unknown_function_DUF3468	0PNWF	Pfam:DUF3468	PF11951	Fungal_specific_transcription_factor_domain
jg10920	0PUHH	Peptidase_family_M49				PF03571	Peptidase_family_M49
jg10921	0PFS4	Inner_membrane_magnesium_transporter_MRS2		1A35	the_cora_metal_ion_transporter_(mit)_family
jg10922	0PJI4	actin_associated_protein_Wsp1
jg10923	IPR027417	P-loop_containing_nucleoside_triphosphate_hydrolase	0PGGQ	Heat_shock_protein		3A9	the_chloroplast_envelope_protein_translocase_(cept_or_tic-toc)_family	SSF52540	P-loop containing nucleoside triphosphate hydrolases
jg10925	0PMWZ	Inherit_from_NOG:_Ankyrin_Repeat
jg10926	0PK2Z	isoamyl_alcohol_oxidase
jg10928	0PHFF	Protease_S8_tripeptidyl_peptidase_I
jg1093	IPR001764	Glycoside_hydrolase_family_3_N-terminal	IPR017853	Glycoside_hydrolase_superfamily	0PM8G	Glycosyl_hydrolase	GH3	beta-glucosidase_(EC_3.2.1.21);_xylan_1,4-beta-xylosidase_(EC_3.2.1.37);_beta-N-acetylhexosaminidase_(EC_3.2.1.52);_glucan_1,3-beta-glucosidase_(EC_3.2.1.58);_glucan_1,4-beta-glucosidase_(EC_3.2.1.74);_exo-1,3-1,4-glucanase_(EC_3.2.1.-);_alphalpha-L-arabinofuranosidase_(EC_3.2.1.55).	PF00933	Glycosyl_hydrolase_family_3_N_terminal_domain	SSF51445	(Trans)glycosidases
jg10930	0PM6K	conserved_hypothetical_protein
jg10932	0PRAF	conserved_hypothetical_protein
jg10933	IPR001214	SET_domain	0QE4T	SET_domain_protein	PF00856	SET_domain	SSF82199	SET domain
jg10934	0PQTY	C2H2_finger_domain_protein
jg10935	IPR016040	NAD(P)-binding_domain	IPR013149	Alcohol_dehydrogenase_C-terminal	IPR020843	Polyketide_synthase_enoylreductase_domain	0PFM9	Quinone_oxidoreductase	PF00107	Zinc-binding_dehydrogenase		SSF51735	NAD(P)-binding Rossmann-fold domains
jg10936	0PPJQ	Core_component_of_nucleosome._Nucleosomes_wrap_and_compact_DNA_into_chromatin,_limiting_DNA_accessibility_to_the_cellular_machineries_which_require_DNA_as_a_template._Histones_thereby_play_a_central_role_in_transcription_regulation,_DNA_repair,_DNA_replication_and_chromosomal_stability._DNA_accessibility_is_regulated_via_a_complex_set_of_post-translational_modifications_of_histones,_also_called_h…
jg10937	IPR018108	Mitochondrial_substrate/solute_carrier	IPR023395	Mitochondrial_carrier_domain	0PNDX	Mitochondrial_carrier_protein	GH20	beta-hexosaminidase_(EC_3.2.1.52);_lacto-N-biosidase_(EC_3.2.1.140);_beta-1,6-N-acetylglucosaminidase)_(EC_3.2.1.-);_beta-6-SO3-N-acetylglucosaminidase_(EC_3.2.1.-)	PF00153	Mitochondrial_carrier_protein	2A29	the_mitochondrial_carrier_(mc)_family	SSF103506	Mitochondrial carrier
jg10938	IPR016040	NAD(P)-binding_domain	IPR013149	Alcohol_dehydrogenase_C-terminal	IPR020843	Polyketide_synthase_enoylreductase_domain	IPR011032	GroES-like	IPR013154	Alcohol_dehydrogenase_N-terminal	0PMH2	alcohol_dehydrogenase	GH76	alpha-1,6-mannanase_(EC_3.2.1.101)		PF00107	Zinc-binding_dehydrogenase	PF08240	Alcohol_dehydrogenase_GroES-like_domain		SSF51735	NAD(P)-binding Rossmann-fold domains	SSF50129	GroES-like
jg10939	IPR029063	S-adenosyl-L-methionine-dependent_methyltransferase	IPR013216	Methyltransferase_type_11	0PFSK	conserved_hypothetical_protein	PF08241	Methyltransferase_domain	SSF53335	S-adenosyl-L-methionine-dependent methyltransferases
jg1094	IPR013057	Amino_acid_transporter_transmembrane_domain	0PHHD	amino_acid	PF01490	Transmembrane_amino_acid_transporter_protein	2A18	the_amino_acid/auxin_permease_(aaap)_family
jg10940	0PFSK	conserved_hypothetical_protein
jg10943	IPR003034	SAP_domain	0PRHJ	SAP_domain_protein		PF02037	SAP_domain		SSF68906	SAP domain
jg10944	IPR003767	Malate/L-lactate_dehydrogenase	0PK7G	malate_L-lactate_dehydrogenase	PF02615	Malate/L-lactate_dehydrogenase	SSF89733	L-sulfolactate dehydrogenase-like
jg10945	IPR021851	Protein_of_unknown_function_DUF3455	0PN9Z	Conserved_fungal_protein	PF11937	Protein_of_unknown_function_(DUF3455)
jg10946	IPR016024	Armadillo-type_fold	IPR015016	Splicing_factor_3B_subunit_1	0PH7G	Splicing_factor_3B_subunit_1		PF08920	Splicing_factor_3B_subunit_1	SSF48371	ARM repeat
jg10947	IPR023753	Pyridine_nucleotide-disulphide_oxidoreductase_FAD/NAD(P)-binding_domain	IPR027477	Succinate_dehydrogenase/fumarate_reductase_flavoprotein_catalytic_domain	IPR003953	FAD-dependent_oxidoreductase_2_FAD_binding_domain	0PFQU	fumarate_reductase_flavoprotein_subunit	PF00890	FAD_binding_domain	SSF51905	FAD/NAD(P)-binding domain	SSF56425	Succinate dehydrogenase/fumarate reductase flavoprotein, catalytic domain
jg10948	IPR001619	Sec1-like_protein	0QEEH	SWIRM_domain		PF00995	Sec1_family	1F1	the_synaptosomal_vesicle_fusion_pore_(svf-pore)_family	SSF56815	Sec1/munc18-like (SM) proteins
jg10949	IPR000727	Target_SNARE_coiled-coil_homology_domain	0QE0C	Inherit_from_euNOG:_Synaptosomal-associated_protein		1F1	the_synaptosomal_vesicle_fusion_pore_(svf-pore)_family		SSF58038	SNARE fusion complex
jg10951	0PGCW	alkaline_phosphatase
jg10952	IPR016040	NAD(P)-binding_domain	IPR008927	6-phosphogluconate_dehydrogenase_C-terminal_domain-like	IPR013752	Ketopantoate_reductase_C-terminal_domain	IPR003710	Ketopantoate_reductase_ApbA/PanE	IPR013332	Ketopantoate_reductase_N-terminal_domain	0PI3Z	Catalyzes_the_NADPH-dependent_reduction_of_ketopantoate_into_pantoic_acid_(By_similarity)	1.1.1.16	Galactitol 2-dehydrogenase.	1.1.1.169	2-dehydropantoate 2-reductase.	00052	Galactose_metabolism	00770	Pantothenate_and_CoA_biosynthesis	PF08546	Ketopantoate_reductase_PanE/ApbA_C_terminal	PF02558	Ketopantoate_reductase_PanE/ApbA	SSF51735	NAD(P)-binding Rossmann-fold domains	SSF48179	6-phosphogluconate dehydrogenase C-terminal domain-like	TIGR00745	2-dehydropantoate_2-reductase
jg10953	IPR002293	Amino_acid/polyamine_transporter_I	IPR013057	Amino_acid_transporter_transmembrane_domain	0PJ18	amino_acid	PF01490	Transmembrane_amino_acid_transporter_protein	2A18	the_amino_acid/auxin_permease_(aaap)_family
jg10954	IPR023753	Pyridine_nucleotide-disulphide_oxidoreductase_FAD/NAD(P)-binding_domain	IPR001613	Flavin_amine_oxidase	IPR002937	Amine_oxidase	0PKS9	Flavin_containing_amine_oxidoreductase		PF01593	Flavin_containing_amine_oxidoreductase	SSF51905	FAD/NAD(P)-binding domain	SSF54373	FAD-linked reductases, C-terminal domain
jg10955	0PU1B	NA
jg10956	0Q1IA	NA
jg10957	IPR013126	Heat_shock_protein_70_family	0PJ95	NA	PF00012	Hsp70_protein	1A33	the_cation_channel-forming_heat_shock_protein-70_(hsp70)_family	SSF53067	Actin-like ATPase domain
jg10958	IPR012336	Thioredoxin-like_fold	IPR004046	Glutathione_S-transferase_C-terminal	IPR004045	Glutathione_S-transferase_N-terminal	IPR010987	Glutathione_S-transferase_C-terminal-like	0PNF8	glutathione_s-transferase		PF02798	Glutathione_S-transferase_N-terminal_domain	PF14497	Glutathione_S-transferase_C-terminal_domain	SSF52833	Thioredoxin-like	SSF47616	GST C-terminal domain-like
jg10959	0PND5	Inherit_from_NOG:_multidomain_presynaptic_cytomatrix_related_protein
jg10961	0PXPK	NA
jg10962	IPR018464	Centromere_protein_O	0PNBY	conserved_hypothetical_protein		PF09496	Cenp-O_kinetochore_centromere_component
jg10964	0PKR7	B-zip_transcription_factor	SSF57959	Leucine zipper domain
jg10965	IPR006861	Hyaluronan/mRNA-binding_protein	IPR019084	Stm1_N-terminal	0PPXQ	Telomere_and_ribosome_associated_protein_Stm1		PF09598	Stm1
jg10966			IPR014870	Domain_of_unknown_function_DUF1793	0PHIS	Glutaminase	3.5.1.2	Glutaminase.	00250	Alanine,_aspartate_and_glutamate_metabolism	00220	Arginine_biosynthesis	00471	D-Glutamine_and_D-glutamate_metabolism	PF16335	Domain_of_unknown_function_(DUF4965)		PF08760	Domain_of_unknown_function_(DUF1793)
jg10967	0PZWM	NA
jg10968	IPR027417	P-loop_containing_nucleoside_triphosphate_hydrolase	IPR003593	AAA+_ATPase_domain	IPR003959	ATPase_AAA-type_core	0PFZ9	Mitochondrial_AAA_ATPase		PF00004	ATPase_family_associated_with_various_cellular_activities_(AAA)	3A16	the_endoplasmic_reticular_retrotranslocon_(er-rt)_family		SSF52540	P-loop containing nucleoside triphosphate hydrolases
jg10969	IPR021838	Protein_of_unknown_function_DUF3431	0PVIX	Protein_of_unknown_function_(DUF3431)	PF11913	Protein_of_unknown_function_(DUF3431)
jg1097	IPR001384	Peptidase_M35_deuterolysin	IPR029463	Lysine-specific_metallo-endopeptidase	0PNJQ	Secreted_metalloproteinase_that_allows_assimilation_of_proteinaceous_substrates._Shows_high_activities_on_basic_nuclear_substrates_such_as_histone_and_protamine			PF02102	Deuterolysin_metalloprotease_(M35)_family		SSF55486	Metalloproteases (zincins), catalytic domain
jg10970	0PX71	NA
jg10971	IPR007603	Choline_transporter-like	0PHF7	Probably_involved_in_transport_through_the_plasma_membrane_(By_similarity)	PF04515	Plasma-membrane_choline_transporter	2A92	the_choline_transporter-like_(ctl)_family	SSF101447	Formin homology 2 domain (FH2 domain)
jg10972	IPR001623	DnaJ_domain	0PKFU	DnaJ_domain_protein	GH13	alpha-amylase_(EC_3.2.1.1);_pullulanase_(EC_3.2.1.41);_cyclomaltodextrin_glucanotransferase_(EC_2.4.1.19);_cyclomaltodextrinase_(EC_3.2.1.54);_trehalose-6-phosphate_hydrolase_(EC_3.2.1.93);_oligo-alpha-glucosidase_(EC_3.2.1.10);_maltogenic_amylase_(EC_3.2.1.133);_neopullulanase_(EC_3.2.1.135);_alpha-glucosidase_(EC_3.2.1.20);_maltotetraose-forming_alpha-amylase_(EC_3.2.1.60);_isoamylase_(EC_3.2.1…		PF00226	DnaJ_domain	3A5	the_general_secretory_pathway_(sec)_family		SSF46565	Chaperone J-domain
jg10973	IPR006015	Universal_stress_protein_A	IPR006016	UspA	0PFZ0	Universal_stress_protein	PF00582	Universal_stress_protein_family	SSF52402	Adenine nucleotide alpha hydrolases-like
jg10974	IPR029045	ClpP/crotonase-like_domain		0PFPY	3-hydroxyisobutyryl-CoA_hydrolase		PF16113	Enoyl-CoA_hydratase/isomerase	SSF52096	ClpP/crotonase
jg10976	0PH79	ABC_transporter_transmembrane_region	3A1	the_atp-binding_cassette_(abc)_superfamily
jg10977	IPR001138	Zn(2)-C6_fungal-type_DNA-binding_domain	IPR007219	Transcription_factor_domain_fungi	0PH0A	Transcription_factor	GH16	xyloglucan:xyloglucosyltransferase_(EC_2.4.1.207);_keratan-sulfate_endo-1,4-beta-galactosidase_(EC_3.2.1.103);_endo-1,3-beta-glucanase_(EC_3.2.1.39);_endo-1,3(4)-beta-glucanase_(EC_3.2.1.6);_licheninase_(EC_3.2.1.73);_beta-agarase_(EC_3.2.1.81);_kappa;-carrageenase_(EC_3.2.1.83);_xyloglucanase_(EC_3.2.1.151)	PF00172	Fungal_Zn(2)-Cys(6)_binuclear_cluster_domain	PF04082	Fungal_specific_transcription_factor_domain_			SSF57701	Zn2/Cys6 DNA-binding domain
jg10978	IPR015424	Pyridoxal_phosphate-dependent_transferase	IPR000277	Cys/Met_metabolism_pyridoxal_phosphate-dependent_enzyme	0PHQJ	cystathionine_beta-lyase		PF01053	Cys/Met_metabolism_PLP-dependent_enzyme	SSF53383	PLP-dependent transferases
jg10979	0PHXA	conserved_hypothetical_protein
jg1098	0PS0I	NA
jg10980	IPR017938	Riboflavin_synthase-like_beta-barrel	IPR013130	Ferric_reductase_transmembrane_component-like_domain	IPR013121	Ferric_reductase_NAD_binding_domain	IPR013112	FAD-binding_8	0PI0A	Ferric-chelate_reductase	GH32	invertase_(EC_3.2.1.26);_endo-inulinase_(EC_3.2.1.7);_beta-2,6-fructan_6-levanbiohydrolase_(EC_3.2.1.64);_endo-levanase_(EC_3.2.1.65);_exo-inulinase_(EC_3.2.1.80);_fructan_beta-(2,1)-fructosidase/1-exohydrolase_(EC_3.2.1.153);_fructan_beta-(2,6)-fructosidase/6-exohydrolase_(EC_3.2.1.154);_sucrose:sucrose_1-fructosyltransferase_(EC_2.4.1.99);_fructan:fructan_1-fructosyltransferase_(EC_2.4.1.100);_…		PF01794	Ferric_reductase_like_transmembrane_component	PF08030	Ferric_reductase_NAD_binding_domain	PF08022	FAD-binding_domain	5B1	the_phagocyte_(gp91(phox))_nadph_oxidase_family	SSF52343	Ferredoxin reductase-like, C-terminal NADP-linked domain	SSF63380	Riboflavin synthase domain-like
jg10981	IPR001926	Tryptophan_synthase_beta_subunit-like_PLP-dependent_enzyme	IPR001763	Rhodanese-like_domain	0PM0C	cysteine_synthase_B	PF00291	Pyridoxal-phosphate_dependent_enzyme	PF00581	Rhodanese-like_domain		SSF53686	Tryptophan synthase beta subunit-like PLP-dependent enzymes	SSF52821	Rhodanese/Cell cycle control phosphatase
jg10982	IPR011701	Major_facilitator_superfamily	IPR020846	Major_facilitator_superfamily_domain	0PIWG	transporter	CE14	N-acetyl-1-D-myo-inosityl-2-amino-2-deoxy-alpha-D-glucopyranoside_deacetylase_(EC_3.5.1.89);_diacetylchitobiose_deacetylase_(EC_3.5.1.-);_mycothiol_S-conjugate_amidase_(EC_3.5.1.-)	PF07690	Major_Facilitator_Superfamily	2A1	the_major_facilitator_superfamily_(mfs)	SSF103473	MFS general substrate transporter
jg10983	IPR000352	Peptide_chain_release_factor_class_I/class_II	0QDMR	peptidyl-tRNA_hydrolase_domain_protein	PF00472	RF-1_domain	SSF75620	Release factor
jg10984	IPR024512	Small_subunit_of_serine_palmitoyltransferase-like	0PRW5	conserved_hypothetical_protein	PF11779	Protein_of_unknown_function_(DUF3317)
jg10985	IPR018625	Protein_Pet100	0PSMJ	mitochondrial_cytochrome_c_oxidase_assembly_factor		PF09803	Uncharacterized_conserved_protein_(DUF2346)
jg10987	IPR009057	Homeodomain-like	IPR007889	DNA_binding_HTH_domain_Psq-type	IPR006600	HTH_CenpB-type_DNA-binding_domain	IPR004875	DDE_superfamily_endonuclease_CENP-B-like	0PMEY	Pogo_transposable_element	PF05225	helix-turn-helix_Psq_domain	PF03221	Tc5_transposase_DNA-binding_domain	PF03184	DDE_superfamily_endonuclease	SSF46689	Homeodomain-like
jg10988	IPR029045	ClpP/crotonase-like_domain	IPR001753	Crotonase_superfamily	0PJ85	peroxisomal_D3,D2-enoyl-CoA_isomerase		PF00378	Enoyl-CoA_hydratase/isomerase	SSF52096	ClpP/crotonase
jg10989	IPR009772	Cell_division_cycle_protein_123	0PJMN	cell_division_cycle_protein	PF07065	D123
jg1099	IPR017945	DHBP_synthase_RibB-like_alpha/beta_domain	IPR006070	YrdC-like_domain	0Q2GC	Telomere_recombination	PF01300	Telomere_recombination	SSF55821	YrdC/RibB
jg10990	0PJ73	conserved_hypothetical_protein	PF08700	Vps51/Vps67
jg10991	0PJ73	conserved_hypothetical_protein
jg10992	IPR027417	P-loop_containing_nucleoside_triphosphate_hydrolase	IPR011990	Tetratricopeptide-like_helical_domain		0PU79	Inherit_from_opiNOG:_Tetratricopeptide_repeat_and_ankyrin_repeat_containing_1	PF00580	UvrD/REP_helicase_N-terminal_domain	SSF52540	P-loop containing nucleoside triphosphate hydrolases	SSF48452	TPR-like
jg10993	IPR024461	Coiled-coil_domain-containing_protein_90-like	0PMGD	conserved_hypothetical_protein	PF07798	Protein_of_unknown_function_(DUF1640)
jg10994	IPR016024	Armadillo-type_fold	0PI9N	HEAT_repeat_protein	SSF48371	ARM repeat
jg10995	IPR002876	Transcriptional_regulator_TACO1-like	IPR029072	YebC-like	0PIHS	DUF28_domain-containing_protein	PF01709	Transcriptional_regulator	SSF75625	YebC-like
jg10996	IPR012485	Centromere_protein_I	0PI1T	Mis6_domain_protein		PF07778	Mis6_
jg10997	IPR008429	Cleft_lip_and_palate_transmembrane_1	0PIU3	CLPTM1_domain_protein	PF05602	Cleft_lip_and_palate_transmembrane_protein_1_(CLPTM1)
jg10998	IPR002347	Glucose/ribitol_dehydrogenase	IPR016040	NAD(P)-binding_domain	0PII2	short_chain_dehydrogenase_reductase_family_protein	PF00106	short_chain_dehydrogenase	SSF51735	NAD(P)-binding Rossmann-fold domains
jg10999	IPR010979	Ribosomal_protein_S13-like_H2TH	IPR012319	Formamidopyrimidine-DNA_glycosylase_catalytic_domain	IPR015886	DNA_glycosylase/AP_lyase_H2TH_DNA-binding	0PJBJ	formamidopyrimidine-DNA_glycosylase		PF06831	Formamidopyrimidine-DNA_glycosylase_H2TH_domain	PF01149	Formamidopyrimidine-DNA_glycosylase_N-terminal_domain			SSF46946	S13-like H2TH domain	SSF81624	N-terminal domain of MutM-like DNA repair proteins
jg11	PF13668	Ferritin-like_domain
jg110	IPR005197	Glycoside_hydrolase_family_71	0PI24	glycoside_hydrolase_family_71_protein	GH71	alpha-1,3-glucanase_(EC_3.2.1.59).		PF03659	Glycosyl_hydrolase_family_71
jg1100	IPR017853	Glycoside_hydrolase_superfamily	IPR000322	Glycoside_hydrolase_family_31	IPR011013	Galactose_mutarotase-like_domain	0PKMC	Glycosyl_hydrolase	GH31	alpha-glucosidase_(EC_3.2.1.20);_alpha-1,3-glucosidase_(EC_3.2.1.84);_sucrase-isomaltase_(EC_3.2.1.48)_(EC_3.2.1.10);_alpha-xylosidase_(EC_3.2.1.-);_alpha-glucan_lyase_(EC_4.2.2.13);_isomaltosyltransferase_(EC_2.4.1.-).	PF01055	Glycosyl_hydrolases_family_31_	SSF51445	(Trans)glycosidases	SSF51011	Glycosyl hydrolase domain	SSF74650	Galactose mutarotase-like
jg11000	IPR006153	Cation/H+_exchanger	0PI23	K_homeostasis_protein_Kha1	PF00999	Sodium/hydrogen_exchanger_family	2A37	the_monovalent_cation:proton_antiporter-2_(cpa2)_family
jg11002	IPR011990	Tetratricopeptide-like_helical_domain	IPR015374	Chs5p-Arf1p_binding	0PFA8	Bud_site_selection_protein		PF09295	ChAPs_(Chs5p-Arf1p-binding_proteins)	SSF48452	TPR-like
jg11003	0PHS4	Has_a_role_in_a_nucleosome_assembly_pathway_that_is_required_for_the_integrity_of_heterochromatin_and_proper_chromosome_segregation
jg11004	IPR027417	P-loop_containing_nucleoside_triphosphate_hydrolase	IPR001752	Kinesin_motor_domain	0PGNR	Kinesin_family			PF00225	Kinesin_motor_domain		SSF52540	P-loop containing nucleoside triphosphate hydrolases	SSF57997	Tropomyosin
jg11005	IPR007568	RTA-like_protein	0PMQ5	RTA1_domain_protein	PF04479	RTA1_like_protein	9A26	the_lipid-translocating_exporter_(lte)_family
jg11006	IPR015927	Peptidase_S24/S26A/S26B/S26C	IPR001733	Peptidase_S26B	0PJU3	Catalytic_component_of_the_signal_peptidase_complex_(SPC),_which_catalyzes_the_cleavage_of_N-terminal_signal_sequences_of_proteins_targeted_to_the_endoplasmic_reticulum._Signal_peptide_cleavage_occurs_during_the_translocation_(cotranslationally_or_post-translationally)_through_the_translocon_pore_into_the_endoplasmic_reticulum_(By_similarity)			PF00717	Peptidase_S24-like	SSF51306	LexA/Signal peptidase	TIGR02228	signal_peptidase_I
jg11007	IPR016135	Ubiquitin-conjugating_enzyme/RWD-like	IPR000608	Ubiquitin-conjugating_enzyme_E2	0PPYQ	ubiquitin_conjugating_enzyme	GH17	glucan_endo-1,3-beta-glucosidase_(EC_3.2.1.39);_glucan_1,3-beta-glucosidase_(EC_3.2.1.58);_licheninase_(EC_3.2.1.73);_beta-1,3-glucanosyltransglycosylase_(EC_2.4.1.-).		PF00179	Ubiquitin-conjugating_enzyme	3A20	the_peroxisomal_protein_importer_(ppi)_family		SSF54495	UBC-like
jg11008	IPR001128	Cytochrome_P450	IPR002401	Cytochrome_P450_E-class_group_I	0PW5A	Cytochrome_P450	PF00067	Cytochrome_P450	SSF48264	Cytochrome P450
jg11009	IPR000195	Rab-GTPase-TBC_domain	0PFC7	GTPase_Activating_Protein		PF00566	Rab-GTPase-TBC_domain		SSF47923	Ypt/Rab-GAP domain of gyp1p
jg1101	IPR007497	Protein_of_unknown_function_DUF541	0PYGT	Protein_of_unknown_function_(DUF541)	PF04402	Protein_of_unknown_function_(DUF541)
jg11010	IPR023214	HAD-like_domain	IPR006439	HAD_hydrolase_subfamily_IA	0PKRR	2-haloalkanoic_acid_dehalogenase		PF00702	haloacid_dehalogenase-like_hydrolase	SSF56784	HAD-like
jg11011	0PK95	FAD_binding_domain_protein
jg11012	IPR020846	Major_facilitator_superfamily_domain	IPR005828	Major_facilitator__sugar_transporter-like	0PF97	Maltose_permease		PF00083	Sugar_(and_other)_transporter	2A1	the_major_facilitator_superfamily_(mfs)	SSF103473	MFS general substrate transporter
jg11013	IPR029069	HotDog_domain	IPR006683	Thioesterase_superfamily	0Q2YC	thioesterase_family	PF03061	Thioesterase_superfamily	SSF54637	Thioesterase/thiol ester dehydrase-isomerase
jg11014	IPR016024	Armadillo-type_fold	IPR000569	HECT_domain	0PGIG	Ubiquitin-protein_ligase		PF00632	HECT-domain_(ubiquitin-transferase)	8A30	the_nedd4-family_interacting_protein-2_(nedd4)_family		SSF48371	ARM repeat	SSF56204	Hect, E3 ligase catalytic domain
jg11015	IPR004821	Cytidyltransferase-like_domain	IPR005248	Probable_nicotinate-nucleotide_adenylyltransferase	0PF81	nicotinamide_mononucleotide	2.7.7.18	Nicotinate-nucleotide adenylyltransferase.	00760	Nicotinate_and_nicotinamide_metabolism		PF01467	Cytidylyltransferase-like	SSF52374	Nucleotidylyl transferase	TIGR00482	nicotinate_(nicotinamide)_nucleotide_adenylyltransferase
jg11016	0PG4A	sugar_isomerase
jg11017	0PJ93	F-box_domain_protein
jg1102	0PH0E	SIT4-Associating_protein
jg11020	0PMUN	zinc-binding	PF13602	Zinc-binding_dehydrogenase
jg11021	0PZPX	NA
jg11022	IPR000504	RNA_recognition_motif_domain	0QDT7	RNA_recognition_motif._(a.k.a._RRM,_RBD,_or_RNP_domain)	GH36	alpha-galactosidase_(EC_3.2.1.22);_alpha-N-acetylgalactosaminidase_(EC_3.2.1.49);_stachyose_synthase_(EC_2.4.1.67);_raffinose_synthase_(EC_2.4.1.82)	PF00076	RNA_recognition_motif_(aka_RRM_RBD_or_RNP_domain)	9A60	the_small_nuclear_rna_exporter_(snrna-e)		SSF54928	RNA-binding domain, RBD
jg11023	IPR001164	Arf_GTPase_activating_protein	0PG8M	Zinc_finger_protein_gcs1		PF01412	Putative_GTPase_activating_protein_for_Arf		SSF57863	ArfGap/RecO-like zinc finger
jg11024	IPR001683	Phox_homologous_domain	IPR015404	Sorting_nexin_Vps5-like_C-terminal	IPR014461	Vacuolar_protein_sorting-associated_protein_17_Vps17	0PGQ6	Vacuolar_protein_sorting-associated_protein	PF00787	PX_domain	PF09325	Vps5_C_terminal_like		SSF64268	PX domain
jg11025	IPR027417	P-loop_containing_nucleoside_triphosphate_hydrolase	IPR020568	Ribosomal_protein_S5_domain_2-type_fold	IPR005225	Small_GTP-binding_protein_domain	IPR000795	Transcription_factor_GTP-binding_domain	IPR009000	Translation_protein_beta-barrel_domain	IPR004161	Translation_elongation_factor_EFTu/EF1A_domain_2		IPR000640	Translation_elongation_factor_EFG_V_domain	IPR030851	Ribosome-releasing_factor_2_mitochondrial	0PGST	Mitochondrial_GTPase_that_mediates_the_disassembly_of_ribosomes_from_messenger_RNA_at_the_termination_of_mitochondrial_protein_biosynthesis._Not_involved_in_the_GTP-dependent_ribosomal_translocation_step_during_translation_elongation_(By_similarity)		PF00009	Elongation_factor_Tu_GTP_binding_domain	PF03144	Elongation_factor_Tu_domain_2	PF14492	Elongation_Factor_G_domain_II	PF00679	Elongation_factor_G_C-terminus		SSF52540	P-loop containing nucleoside triphosphate hydrolases	SSF54211	Ribosomal protein S5 domain 2-like	SSF50447	Translation proteins	SSF54980	EF-G C-terminal domain-like	TIGR00231	small_GTP-binding_protein_domain
jg11026	IPR002867	IBR_domain	0PJ1X	NA	PF01485	IBR_domain_a_half_RING-finger_domain	SSF57850	RING/U-box
jg11027	IPR008701	Necrosis_inducing_protein	0PNF2	NPP1_domain_protein	PF05630	Necrosis_inducing_protein_(NPP1)
jg11029	0PKM6	Flavin_containing_amine_oxidase
jg11030	IPR029063	S-adenosyl-L-methionine-dependent_methyltransferase	0PG9Z	hexaprenyldihydroxybenzoate_methyltransferase			PF13489	Methyltransferase_domain	SSF53335	S-adenosyl-L-methionine-dependent methyltransferases
jg11032	IPR022782	Actin_interacting_protein_3_C-terminal	IPR005613	Actin_interacting_protein_3	0PI71	Actin-interacting_protein	PF03915	Actin_interacting_protein_3
jg11033	0PP9T	GPI_anchored_protein
jg11034	IPR018108	Mitochondrial_substrate/solute_carrier	IPR002067	Mitochondrial_carrier_protein	IPR023395	Mitochondrial_carrier_domain	0PGWQ	mitochondrial_2-oxodicarboxylate_carrier	GH20	beta-hexosaminidase_(EC_3.2.1.52);_lacto-N-biosidase_(EC_3.2.1.140);_beta-1,6-N-acetylglucosaminidase)_(EC_3.2.1.-);_beta-6-SO3-N-acetylglucosaminidase_(EC_3.2.1.-)		PF00153	Mitochondrial_carrier_protein	2A29	the_mitochondrial_carrier_(mc)_family	SSF103506	Mitochondrial carrier
jg11035	IPR000873	AMP-dependent_synthetase/ligase	0QE59	NRPS-like_enzyme	PF00501	AMP-binding_enzyme	4C1	the_proposed_fatty_acid_transporter_(fat)_family	SSF56801	Acetyl-CoA synthetase-like
jg11037	0PYN8	NA
jg11038	IPR018958	SMI1/KNR4-like_domain	IPR009203	Cell_wall_assembly/cell_proliferation-coordinating_protein_KNR4	0PJXD	Glucan_synthesis_regulatory_protein	PF09346	SMI1_/_KNR4_family_(SUKH-1)		SSF160631	SMI1/KNR4-like
jg11039	0PX6I	conserved_hypothetical_protein	PF15365	Proline-rich_nuclear_receptor_coactivator
jg1104	0PNTX	Glucose-responsive_transcription_factor_that_regulates_expression_of_several_glucose_transporter_(HXT)_genes_in_response_to_glucose._In_the_absence_of_glucose,_it_functions_as_a_transcriptional_repressor,_whereas_high_concentrations_of_glucose_cause_it_to_function_as_a_transcriptional_activator._In_cells_growing_on_low_levels_of_glucose,_has_a_neutral_role,_neither_repressing_nor_activating_trans…
jg11040	IPR024766	Zinc_finger_RING-H2-type	0PNSJ	ring-box_protein		PF12678	RING-H2_zinc_finger	SSF57850	RING/U-box
jg11041	IPR009542	Microsomal_signal_peptidase_12kDa_subunit	0PQQ0	Microsomal_signal_peptidase		PF06645	Microsomal_signal_peptidase_12_kDa_subunit_(SPC12)
jg11042	IPR020568	Ribosomal_protein_S5_domain_2-type_fold	IPR013750	GHMP_kinase_C-terminal_domain	IPR006204	GHMP_kinase_N-terminal_domain	IPR000870	Homoserine_kinase	0PISC	homoserine_kinase	2.7.1.39	Homoserine kinase.	00260	Glycine,_serine_and_threonine_metabolism		PF08544	GHMP_kinases_C_terminal_	PF00288	GHMP_kinases_N_terminal_domain	SSF54211	Ribosomal protein S5 domain 2-like	SSF55060	GHMP Kinase, C-terminal domain	TIGR00191	homoserine_kinase
jg11044	IPR002523	Mg2+_transporter_protein_CorA-like/Zinc_transport_protein_ZntB	0PG66	CorA_family_metal_ion_transporter		PF01544	CorA-like_Mg2+_transporter_protein	1A35	the_cora_metal_ion_transporter_(mit)_family	SSF144083	Magnesium transport protein CorA, transmembrane region	SSF143865	CorA soluble domain-like
jg11045	IPR024338	Stretch-activated_cation_channel_Mid1	0PIPW	Calcium_channel		PF12929	Stretch-activated_Ca2+-permeable_channel_component	8A41	8a41_the_strech-activated_calcium_channel_auxiliary_protein_mid1_(mid1)_family
jg11046	IPR019148	Nuclear_protein_DGCR14	0PJD2	conserved_hypothetical_protein		PF09751	Nuclear_protein_Es2
jg11047	IPR012989	SEP_domain	0PI0B	UBX_domain-containing_protein		PF08059	SEP_domain	SSF102848	NSFL1 (p97 ATPase) cofactor p47, SEP domain
jg11048	IPR007461	Ysc84_actin-binding_domain	0PHQA	DUF500_domain_protein	PF04366	Las17-binding_protein_actin_regulator
jg11049	IPR014730	Electron_transfer_flavoprotein_alpha/beta-subunit_N-terminal	IPR012255	Electron_transfer_flavoprotein_beta_subunit	0PFI6	Electron_transfer_flavoprotein		PF01012	Electron_transfer_flavoprotein_domain		SSF52402	Adenine nucleotide alpha hydrolases-like
jg1105	0PGAY	C2H2_finger_and_ankyrin_domain_protein
jg11050	IPR001433	Oxidoreductase_FAD/NAD(P)-binding	IPR017938	Riboflavin_synthase-like_beta-barrel	IPR029039	Flavoprotein-like	IPR001094	Flavodoxin	IPR003097	FAD-binding_type_1	IPR008254	Flavodoxin/nitric_oxide_synthase	IPR001709	Flavoprotein_pyridine_nucleotide_cytochrome_reductase	IPR028879	NADPH-dependent_diflavin_oxidoreductase_1	0PFF9	oxidoreductase_which_may_be_involved_in_DNA_replication_(By_similarity)	PF00175	Oxidoreductase_NAD-binding_domain_	PF00667	FAD_binding_domain	PF00258	Flavodoxin	SSF52343	Ferredoxin reductase-like, C-terminal NADP-linked domain	SSF63380	Riboflavin synthase domain-like	SSF52218	Flavoproteins
jg11051	IPR024661	DNA-directed_RNA_polymerase_III_subunit_Rpc31	0PS6D	DNA-directed_RNA_polymerase_III_subunit_Rpc31		PF11705	DNA-directed_RNA_polymerase_III_subunit_Rpc31
jg11052	0PJ1M	conserved_hypothetical_protein
jg11053	IPR000555	JAB1/MPN/MOV34_metalloenzyme_domain	IPR024969	Rpn11/EIF3F_C-terminal	0PH1R	COP9_signalosome_subunit_6			PF01398	JAB1/Mov34/MPN/PAD-1_ubiquitin_protease	PF13012	Maintenance_of_mitochondrial_structure_and_function
jg11054	IPR005178	Organic_solute_transporter_subunit_alpha/Transmembrane_protein_184	0PM3Y	DUF300_domain_protein	PF03619	Organic_solute_transporter_Ostalpha	2A82	the_organic_solute_transporter_(ost)_family
jg11055	IPR003034	SAP_domain		0PP6Z	SAP_domain_protein	PF02037	SAP_domain	PF16294	RNSP1-SAP18_binding_(RSB)_motif	SSF68906	SAP domain
jg11056	IPR029058	Alpha/Beta_hydrolase_fold	IPR000073	Alpha/beta_hydrolase_fold-1	IPR008220	Homoserine_acetyltransferase	0PF9D	homoserine_O-acetyltransferase	2.3.1.31	Homoserine O-acetyltransferase.	00270	Cysteine_and_methionine_metabolism			PF00561	alpha/beta_hydrolase_fold	SSF53474	alpha/beta-Hydrolases	TIGR01392	homoserine_O-acetyltransferase
jg11057	IPR011701	Major_facilitator_superfamily	IPR020846	Major_facilitator_superfamily_domain	IPR013087	Zinc_finger_C2H2-type/integrase_DNA-binding_domain	0PMKQ	NA	PF07690	Major_Facilitator_Superfamily	2A1	the_major_facilitator_superfamily_(mfs)		SSF103473	MFS general substrate transporter
jg11058	IPR001544	Aminotransferase_class_IV	0PF7Z	branched-chain-amino-acid_aminotransferase		SSF56752	D-aminoacid aminotransferase-like PLP-dependent enzymes
jg11059	IPR001138	Zn(2)-C6_fungal-type_DNA-binding_domain	IPR007219	Transcription_factor_domain_fungi	0PV1X	Fungal_trans	PF00172	Fungal_Zn(2)-Cys(6)_binuclear_cluster_domain	PF04082	Fungal_specific_transcription_factor_domain_			SSF57701	Zn2/Cys6 DNA-binding domain
jg1106	IPR011992	EF-hand_domain_pair	IPR002048	EF-hand_domain	0PMCV	myosin_regulatory_light_chain_cdc4	PF13499	EF-hand_domain_pair	9C15	the_animal_calmodulin-dependent_er_secretion_pathway_(csp)_family	SSF47473	EF-hand
jg11060	IPR011701	Major_facilitator_superfamily	IPR020846	Major_facilitator_superfamily_domain	IPR002347	Glucose/ribitol_dehydrogenase	IPR016040	NAD(P)-binding_domain	0QDYM	multidrug_transporter	GH92	mannosyl-oligosaccharide_alpha-1,2-mannosidase_(EC_3.2.1.113);_mannosyl-oligosaccharide_alpha-1,3-mannosidase_(EC_3.2.1.-);	PF07690	Major_Facilitator_Superfamily	PF13561	Enoyl-(Acyl_carrier_protein)_reductase	2A1	the_major_facilitator_superfamily_(mfs)		SSF103473	MFS general substrate transporter	SSF51735	NAD(P)-binding Rossmann-fold domains
jg11061	IPR016040	NAD(P)-binding_domain	IPR013149	Alcohol_dehydrogenase_C-terminal	IPR020843	Polyketide_synthase_enoylreductase_domain	IPR011032	GroES-like	IPR013154	Alcohol_dehydrogenase_N-terminal	0PVDZ	sorbitol_xylitol_dehydrogenase	GH93	exo-alpha-L-1,5-arabinanase_(EC_3.2.1.-)		PF00107	Zinc-binding_dehydrogenase	PF08240	Alcohol_dehydrogenase_GroES-like_domain		SSF51735	NAD(P)-binding Rossmann-fold domains	SSF50129	GroES-like
jg11062	IPR016040	NAD(P)-binding_domain	IPR013149	Alcohol_dehydrogenase_C-terminal	IPR020843	Polyketide_synthase_enoylreductase_domain	IPR011032	GroES-like	IPR013154	Alcohol_dehydrogenase_N-terminal	0PJR0	Dehydrogenase	GH93	exo-alpha-L-1,5-arabinanase_(EC_3.2.1.-)		PF00107	Zinc-binding_dehydrogenase	PF08240	Alcohol_dehydrogenase_GroES-like_domain		SSF51735	NAD(P)-binding Rossmann-fold domains	SSF50129	GroES-like
jg11063	0Q2UR	NA
jg11064	IPR011701	Major_facilitator_superfamily	IPR020846	Major_facilitator_superfamily_domain	0PJIM	MFS_monocarboxylate_transporter	PF07690	Major_Facilitator_Superfamily	2A1	the_major_facilitator_superfamily_(mfs)	SSF103473	MFS general substrate transporter
jg11065	IPR002575	Aminoglycoside_phosphotransferase	IPR011009	Protein_kinase-like_domain	0PV06	Phosphotransferase_enzyme_family	PF01636	Phosphotransferase_enzyme_family	SSF56112	Protein kinase-like (PK-like)
jg11066	IPR027417	P-loop_containing_nucleoside_triphosphate_hydrolase	IPR017986	WD40-repeat-containing_domain	IPR001680	WD40_repeat	IPR011047	Quinonprotein_alcohol_dehydrogenase-like_superfamily	IPR020472	G-protein_beta_WD-40_repeat	IPR018391	Pyrrolo-quinoline_quinone_beta-propeller_repeat	0QEFM	NACHT_domain	GH73	peptidoglycan_hydrolase_with_endo-beta-N-acetylglucosaminidase_specificity__(EC_3.2.1.-)		PF00400	WD_domain_G-beta_repeat	PF05729	NACHT_domain	3A20	the_peroxisomal_protein_importer_(ppi)_family			SSF52540	P-loop containing nucleoside triphosphate hydrolases	SSF50978	WD40 repeat-like	SSF50998	Quinoprotein alcohol dehydrogenase-like
jg11067	IPR009057	Homeodomain-like	IPR007889	DNA_binding_HTH_domain_Psq-type	IPR006600	HTH_CenpB-type_DNA-binding_domain	IPR004875	DDE_superfamily_endonuclease_CENP-B-like	0PMEY	Pogo_transposable_element	PF05225	helix-turn-helix_Psq_domain	PF03221	Tc5_transposase_DNA-binding_domain	PF03184	DDE_superfamily_endonuclease		SSF46689	Homeodomain-like
jg11069	IPR016024	Armadillo-type_fold	0PXTA	Inherit_from_NOG:_PBS_lyase_HEAT_domain_protein_repeat-containing_protein	PF13646	HEAT_repeats	SSF48371	ARM repeat
jg1107	IPR001727	Uncharacterised_protein_family_UPF0016	0PJC6	UPF0016_domain_protein	PF01169	Uncharacterized_protein_family_UPF0016	2A106	the_ca(2+):h(+)_antiporter-2_(caca2)_family
jg11070	IPR027417	P-loop_containing_nucleoside_triphosphate_hydrolase	IPR029062	Class_I_glutamine_amidotransferase-like	IPR017456	CTP_synthase_N-terminal	IPR004468	CTP_synthase	IPR017926	Glutamine_amidotransferase	0PI55	CTP_synthase	6.3.4.2	CTP synthase (glutamine hydrolyzing).	00240	Pyrimidine_metabolism			PF06418	CTP_synthase_N-terminus	PF00117	Glutamine_amidotransferase_class-I	SSF52540	P-loop containing nucleoside triphosphate hydrolases	SSF52317	Class I glutamine amidotransferase-like	TIGR00337	CTP_synthase
jg11072	IPR000209	Peptidase_S8/S53_domain	IPR015366	Peptidase_S53_propeptide	IPR009020	Proteinase_inhibitor_propeptide	0PI5I	Tripeptidyl-peptidase			PF00082	Subtilase_family	PF09286	Pro-kumamolisin_activation_domain_		SSF52743	Subtilisin-like	SSF54897	Protease propeptides/inhibitors
jg11073	IPR000791	GPR1/FUN34/yaaH	0PNV9	GPR1_FUN34_YaaH-class_plasma_membrane_protein	PF01184	GPR1/FUN34/yaaH_family	2A96	2a96_the_acetate_uptake_transporter_(acetr)_family
jg11074	0PK1Y	Integrase_core_domain
jg11076	IPR011009	Protein_kinase-like_domain	IPR001452	SH3_domain	IPR000719	Protein_kinase_domain	IPR011511	Variant_SH3_domain	IPR007223	Peroxin_13_N-terminal	0PFZY	peroxisomal_membrane_protein		PF00069	Protein_kinase_domain	PF07653	Variant_SH3_domain	PF04088	Peroxin_13_N-terminal_region	3A20	the_peroxisomal_protein_importer_(ppi)_family			SSF56112	Protein kinase-like (PK-like)	SSF50044	SH3-domain
jg11077	IPR007266	Endoplasmic_reticulum_oxidoreductin_1	0PG36	Essential_oxidoreductase_that_oxidizes_proteins_in_the_endoplasmic_reticulum_to_produce_disulfide_bonds._Acts_by_oxidizing_directly_pdi1_isomerase_through_a_direct_disulfide_exchange._Does_not_act_as_a_direct_oxidant_of_folding_substrate,_but_relies_on_pdi1_to_transfer_oxidizing_equivalent._Does_not_oxidize_all_pdi_related_proteins,_suggesting_that_it_can_discriminate_between_pdi1_and_related_pro…	PF04137	Endoplasmic_Reticulum_Oxidoreductin_1_(ERO1)	SSF110019	ERO1-like
jg11078	0PISG	conserved_hypothetical_protein
jg1108	0PU4Z	MYB_DNA-binding_domain_protein
jg11080	0PP3M	conserved_hypothetical_protein
jg11081	0PHTB	Cytoskeleton_assembly_control_protein
jg11082	IPR008814	Dolichyl-diphosphooligosaccharide--protein_glycosyltransferase_subunit_Swp1	0PK8H	Oligosaccharyltransferase_subunit_ribophorin_II	2.4.99.18	Dolichyl-diphosphooligosaccharide--protein glycotransferase.	00510	N-Glycan_biosynthesis	00513	Various_types_of_N-glycan_biosynthesis		PF05817	Oligosaccharyltransferase_subunit_Ribophorin_II
jg11085	0PZFT	NA
jg11086	IPR000560	Histidine_phosphatase_superfamily_clade-2	IPR029033	Histidine_phosphatase_superfamily	IPR016274	Histidine_acid_phosphatase_eukaryotic	0PJ9P	3-phytase_A		PF00328	Histidine_phosphatase_superfamily_(branch_2)	SSF53254	Phosphoglycerate mutase-like
jg11087	0PRBS	conserved_hypothetical_protein
jg11089	IPR013658	SMP-30/Gluconolactonase/LRE-like_region	IPR005511	Senescence_marker_protein-30_(SMP-30)	0PIR3	calcium_homeostasis_protein_Regucalcin	PF08450	SMP-30/Gluconolaconase/LRE-like_region	SSF63829	Calcium-dependent phosphotriesterase
jg1109	0PXJ1	NA
jg11090	IPR016040	NAD(P)-binding_domain	IPR013149	Alcohol_dehydrogenase_C-terminal	IPR020843	Polyketide_synthase_enoylreductase_domain	IPR011032	GroES-like	IPR013154	Alcohol_dehydrogenase_N-terminal	0PJR0	Dehydrogenase	GH93	exo-alpha-L-1,5-arabinanase_(EC_3.2.1.-)		PF00107	Zinc-binding_dehydrogenase	PF08240	Alcohol_dehydrogenase_GroES-like_domain		SSF51735	NAD(P)-binding Rossmann-fold domains	SSF50129	GroES-like
jg11091	IPR021858	Protein_of_unknown_function_DUF3468	0PH9W	C6_transcription_factor	PF11951	Fungal_specific_transcription_factor_domain
jg11092	IPR001138	Zn(2)-C6_fungal-type_DNA-binding_domain	0PUGN	NA	PF00172	Fungal_Zn(2)-Cys(6)_binuclear_cluster_domain		SSF57701	Zn2/Cys6 DNA-binding domain
jg11093	IPR020846	Major_facilitator_superfamily_domain	IPR005828	Major_facilitator__sugar_transporter-like	IPR003663	Sugar/inositol_transporter	0PG0X	sugar_transporter	PF00083	Sugar_(and_other)_transporter	2A1	the_major_facilitator_superfamily_(mfs)	SSF103473	MFS general substrate transporter	TIGR00879	MFS_transporter_sugar_porter_(SP)_family
jg11094	0PJ82	NmrA-like_family
jg11095	0PMEY	Pogo_transposable_element
jg11096	IPR017986	WD40-repeat-containing_domain	0PFS1	beta'_subunit		SSF50978	WD40 repeat-like
jg11097	IPR029063	S-adenosyl-L-methionine-dependent_methyltransferase	IPR007823	Methyltransferase-related	0PGVA	rRNA_processing_protein_Rrp8		PF05148	Hypothetical_methyltransferase	SSF53335	S-adenosyl-L-methionine-dependent methyltransferases
jg11099	IPR014905	HIRAN_domain	0QDFR	SNF2_family_helicase		PF08797	HIRAN_domain
jg111	IPR006600	HTH_CenpB-type_DNA-binding_domain	0PMEY	Pogo_transposable_element	PF03221	Tc5_transposase_DNA-binding_domain
jg1110	IPR017853	Glycoside_hydrolase_superfamily	IPR001223	Glycoside_hydrolase_family_18_catalytic_domain	0PIRU	chitinase	GH18	chitinase_(EC_3.2.1.14);_endo-beta-N-acetylglucosaminidase_(EC_3.2.1.96);_xylanase_inhibitor;_concanavalin_B;_narbonin		PF00704	Glycosyl_hydrolases_family_18	SSF51445	(Trans)glycosidases
jg11101	IPR029033	Histidine_phosphatase_superfamily	IPR013078	Histidine_phosphatase_superfamily_clade-1	0Q18F	PGAM	PF00300	Histidine_phosphatase_superfamily_(branch_1)		SSF53254	Phosphoglycerate mutase-like
jg11102	IPR016040	NAD(P)-binding_domain	IPR008030	NmrA-like_domain	0PNDP	NmrA-like_family	PF05368	NmrA-like_family	SSF51735	NAD(P)-binding Rossmann-fold domains
jg11103	0PGRM	conserved_hypothetical_protein
jg11105	IPR002680	Alternative_oxidase	0Q1XZ	Alternative_oxidase	PF01786	Alternative_oxidase
jg11107	IPR000547	Clathrin_heavy_chain/VPS_7-fold_repeat	0PIM9	clathrin_heavy_chain		PF00637	Region_in_Clathrin_and_VPS
jg1111	IPR011701	Major_facilitator_superfamily	IPR020846	Major_facilitator_superfamily_domain	0PH2S	(Mfs)_transporter	PF07690	Major_Facilitator_Superfamily	2A1	the_major_facilitator_superfamily_(mfs)	SSF103473	MFS general substrate transporter
jg11110	IPR029063	S-adenosyl-L-methionine-dependent_methyltransferase	0PNGW	regulator_of_secondary_metabolism_LaeA	PF13489	Methyltransferase_domain	SSF53335	S-adenosyl-L-methionine-dependent methyltransferases
jg11112	0PT74	conserved_hypothetical_protein
jg11113	IPR018565	Kinetochore_subunit_NKP2	0PPPQ	conserved_hypothetical_protein		PF09447	Cnl2/NKP2_family_protein
jg11114	IPR000953	Chromo/chromo_shadow_domain	IPR016197	Chromo_domain-like	IPR025995	RNA_binding_activity-knot_of_a_chromodomain	IPR008676	MRG	IPR026541	MRG_domain	0PMN5	Involved_in_deacetylation_of_histones,_chromatin_assembly_and_chromosome_segregation._May_act_as_a_transcriptional_oscillator,_directing_histone_deacetylases_to_specific_chromosomal_domains._Component_of_the_NuA4_histone_acetyltransferase_complex_which_is_involved_in_transcriptional_activation_of_selected_genes_principally_by_acetylation_of_nucleosomal_histone_H4_and_H2A._The_NuA4_complex_is_also…		PF11717	RNA_binding_activity-knot_of_a_chromodomain_	PF05712	MRG		SSF54160	Chromo domain-like
jg11115	IPR013636	Domain_of_unknown_function_DUF1741	0PGUI	conserved_hypothetical_protein	PF08427	Domain_of_unknown_function_(DUF1741)
jg11116	IPR000361	FeS_cluster_biogenesis	IPR016092	FeS_cluster_insertion_protein	0PMYF	assembly_protein		PF01521	Iron-sulphur_cluster_biosynthesis	SSF89360	HesB-like domain	TIGR00049	iron-sulfur_cluster_assembly_accessory_protein
jg11117	IPR029071	Ubiquitin-related_domain	IPR019413	Domain_of_unknown_function_DUF2407_N-terminal	IPR025390	Domain_of_unknown_function_DUF2407_C-terminal	0PV8D	conserved_membrane_protein		PF10302	DUF2407_ubiquitin-like_domain	PF13373	DUF2407_C-terminal_domain	SSF54236	Ubiquitin-like
jg11118	0PG3A	fermentation_associated_protein
jg11119	IPR017853	Glycoside_hydrolase_superfamily	IPR006047	Glycosyl_hydrolase_family_13_catalytic_domain	0Q1X5	Aamy	GH13	alpha-amylase_(EC_3.2.1.1);_pullulanase_(EC_3.2.1.41);_cyclomaltodextrin_glucanotransferase_(EC_2.4.1.19);_cyclomaltodextrinase_(EC_3.2.1.54);_trehalose-6-phosphate_hydrolase_(EC_3.2.1.93);_oligo-alpha-glucosidase_(EC_3.2.1.10);_maltogenic_amylase_(EC_3.2.1.133);_neopullulanase_(EC_3.2.1.135);_alpha-glucosidase_(EC_3.2.1.20);_maltotetraose-forming_alpha-amylase_(EC_3.2.1.60);_isoamylase_(EC_3.2.1…		PF00128	Alpha_amylase_catalytic_domain	SSF51445	(Trans)glycosidases
jg11120	IPR020846	Major_facilitator_superfamily_domain	IPR005828	Major_facilitator__sugar_transporter-like	0PJ41	glucose_transporter	PF00083	Sugar_(and_other)_transporter	2A1	the_major_facilitator_superfamily_(mfs)	SSF103473	MFS general substrate transporter
jg11121	IPR008972	Cupredoxin	IPR001117	Multicopper_oxidase_type_1	0PJMK	laccase-1		PF00394	Multicopper_oxidase	2A108	the_iron/lead_transporter_(ilt)_family	SSF49503	Cupredoxins
jg11122	0PG22	DOM34-interacting_protein
jg11123	IPR014044	CAP_domain	IPR001283	Cysteine-rich__secretory_protein_allergen_V5/Tpx-1-related	0PRT6	SCP-like_extracellular_protein	PF00188	Cysteine-rich_secretory_protein_family	8B9	the_triflin_toxin_(triflin_or_crisp)_family	SSF55797	PR-1-like
jg11125	IPR027417	P-loop_containing_nucleoside_triphosphate_hydrolase	IPR003593	AAA+_ATPase_domain	IPR003439	ABC_transporter-like		0PGP5	ABC_transporter			PF00005	ABC_transporter	PF12848	ABC_transporter	3A1	the_atp-binding_cassette_(abc)_superfamily		SSF52540	P-loop containing nucleoside triphosphate hydrolases
jg11127	0Q2KG	NA
jg11128	IPR017986	WD40-repeat-containing_domain	IPR001680	WD40_repeat	0PG5J	Peroxisomal_targeting_signal_2_receptor		PF00400	WD_domain_G-beta_repeat	3A20	the_peroxisomal_protein_importer_(ppi)_family		SSF50978	WD40 repeat-like
jg11129	IPR010422	Coiled-coil_domain-containing_protein_124/Lso1/Lso2	0PGCR	DUF1014_domain_protein	PF06244	Protein_of_unknown_function_(DUF1014)
jg1113	IPR004358	Signal_transduction_histidine_kinase-related_protein_C-terminal	IPR003594	Histidine_kinase-like_ATPase_C-terminal_domain	IPR001789	Signal_transduction_response_regulator_receiver_domain	IPR003661	Signal_transduction_histidine_kinase_dimerisation/phosphoacceptor_domain	IPR011006	CheY-like_superfamily	IPR029016	GAF_domain-like	0QDWC	Two-component_sensor_protein_histidine_protein_kinase_(Dhkk,_dhkj)	PF02518	Histidine_kinase-_DNA_gyrase_B-_and_HSP90-like_ATPase	PF00072	Response_regulator_receiver_domain	PF00512	His_Kinase_A_(phospho-acceptor)_domain				SSF55874	ATPase domain of HSP90 chaperone/DNA topoisomerase II/histidine kinase	SSF47384	Homodimeric domain of signal transducing histidine kinase	SSF52172	CheY-like	SSF55781	GAF domain-like
jg11130	IPR013057	Amino_acid_transporter_transmembrane_domain	0PJ8V	N_amino_acid_transport_system_protein	PF01490	Transmembrane_amino_acid_transporter_protein	2A18	the_amino_acid/auxin_permease_(aaap)_family
jg11132	IPR012312	Haemerythrin-like	0PNRD	domain)_protein	PF01814	Hemerythrin_HHE_cation_binding_domain
jg11134	0PQYR	NA
jg11135	IPR022672	Hexokinase_N-terminal	IPR022673	Hexokinase_C-terminal	0PG3C	hexokinase	2.7.1.1	Hexokinase.	00052	Galactose_metabolism	00520	Amino_sugar_and_nucleotide_sugar_metabolism	00010	Glycolysis_/_Gluconeogenesis	00051	Fructose_and_mannose_metabolism	00500	Starch_and_sucrose_metabolism	00521	Streptomycin_biosynthesis	00524	Butirosin_and_neomycin_biosynthesis		PF00349	Hexokinase	PF03727	Hexokinase	SSF53067	Actin-like ATPase domain
jg11136	IPR000868	Isochorismatase-like	0PP10	isochorismatase	PF00857	Isochorismatase_family	SSF52499	Isochorismatase-like hydrolases
jg11137	0PKPH	conserved_hypothetical_protein
jg11138	IPR013830	SGNH_hydrolase-type_esterase_domain	0PMS4	GDSL_lipase_acylhydrolase_family_protein		PF13472	GDSL-like_Lipase/Acylhydrolase_family	SSF52266	SGNH hydrolase
jg1114	IPR015590	Aldehyde_dehydrogenase_domain	IPR016161	Aldehyde/histidinol_dehydrogenase	IPR006680	Amidohydrolase-related	IPR032466	Metal_Hydrolase	IPR008146	Glutamine_synthetase_catalytic_domain	0PM5M	Developmental_protein_fluG	GH5	chitosanase_(EC_3.2.1.132);_beta-mannosidase_(EC_3.2.1.25);_Cellulase_(EC_3.2.1.4);_glucan_1,3-beta-glucosidase_(EC_3.2.1.58);_licheninase_(EC_3.2.1.73);_glucan_endo-1,6-beta-glucosidase_(EC_3.2.1.75);_mannan_endo-beta-1,4-mannosidase_(EC_3.2.1.78);_endo-beta-1,4-xylanase_(EC_3.2.1.8);_cellulose_beta-1,4-cellobiosidase_(EC_3.2.1.91);_beta-1,3-mannanase_(EC_3.2.1.-);_xyloglucan-specific_endo-beta-…	6.3.1.2	Glutamine synthetase.	00250	Alanine,_aspartate_and_glutamate_metabolism	00220	Arginine_biosynthesis	00630	Glyoxylate_and_dicarboxylate_metabolism	00910	Nitrogen_metabolism		PF00171	Aldehyde_dehydrogenase_family	PF00120	Glutamine_synthetase_catalytic_domain	PF04909	Amidohydrolase		SSF53720	ALDH-like	SSF51556	Metallo-dependent hydrolases	SSF55931	Glutamine synthetase/guanido kinase
jg11140	0PZSZ	NA
jg11143	IPR014743	Chloride_channel_core	IPR001807	Chloride_channel_voltage_gated	0PFDT	chloride_channel			PF00654	Voltage_gated_chloride_channel	2A49	the_chloride_carrier/channel_(clc)_family	SSF54631	CBS-domain pair	SSF81340	Clc chloride channel
jg11144	IPR018556	Domain_of_unknown_function_DUF2013	0PI83	conserved_hypothetical_protein	PF09431	Protein_of_unknown_function_(DUF2013)
jg11145	IPR001382	Glycoside_hydrolase_family_47	0PKHB	Class_I_alpha-mannosidase	GH47	alpha-mannosidase_(EC_3.2.1.113)	3.2.1.11	Dextranase.	3.2.1.113	Mannosyl-oligosaccharide 1,2-alpha-mannosidase.	00500	Starch_and_sucrose_metabolism	00510	N-Glycan_biosynthesis	00513	Various_types_of_N-glycan_biosynthesis		PF01532	Glycosyl_hydrolase_family_47	SSF48225	Seven-hairpin glycosidases
jg11146	IPR007241	Autophagy-related_protein_9	0PH3Z	Involved_in_autophagy_and_cytoplasm_to_vacuole_transport_(Cvt)_vesicle_formation._Plays_a_key_role_in_the_organization_of_the_preautophagosomal_structure_phagophore_assembly_site_(PAS),_the_nucleating_site_for_formation_of_the_sequestering_vesicle._Cycles_between_the_PAS_and_the_cytoplasmic_vesicle_pool_and_may_participate_in_supplying_membrane_for_the_growing_autophagosome		PF04109	Autophagy_protein_Apg9_	9A15	the_autophagy-related_phagophore-formation_transporter_(apt)_family
jg11147	IPR008936	Rho_GTPase_activation_protein	IPR000008	C2_domain	IPR001936	Ras_GTPase-activating_protein	0PJIU	GTPase_Activating_Protein	PF00168	C2_domain	PF00616	GTPase-activator_protein_for_Ras-like_GTPase			SSF48350	GTPase activation domain, GAP	SSF49562	C2 domain (Calcium/lipid-binding domain, CaLB)
jg11148	0PJIU	GTPase_Activating_Protein
jg1115	IPR024084	Isopropylmalate_dehydrogenase-like_domain	IPR011829	Tartrate_dehydrogenase	0PK25	tartrate_dehydrogenase	1.1.1.93	Tartrate dehydrogenase.	1.1.1.83	D-malate dehydrogenase (decarboxylating).	00650	Butanoate_metabolism	00630	Glyoxylate_and_dicarboxylate_metabolism	PF00180	Isocitrate/isopropylmalate_dehydrogenase		SSF53659	Isocitrate/Isopropylmalate dehydrogenase-like	TIGR02089	tartrate_dehydrogenase
jg11150	IPR011991	Winged_helix-turn-helix_DNA-binding_domain	IPR001789	Signal_transduction_response_regulator_receiver_domain	IPR011006	CheY-like_superfamily	IPR000232	Heat_shock_factor_(HSF)-type_DNA-binding	IPR014402	Transcription_factor_Skn7-like	0PIDV	Transcription_factor		PF00072	Response_regulator_receiver_domain	PF00447	HSF-type_DNA-binding			SSF46785	Winged helix DNA-binding domain	SSF52172	CheY-like
jg11151	IPR016024	Armadillo-type_fold	IPR011004	Trimeric_LpxA-like	IPR001451	Hexapeptide_repeat	IPR029044	Nucleotide-diphospho-sugar_transferases	IPR003307	W2_domain	IPR005835	Nucleotidyl_transferase_domain	0PFJ7	Translation_initiation_factor_eIF-2B		PF00132	Bacterial_transferase_hexapeptide_(six_repeats)	PF02020	eIF4-gamma/eIF5/eIF2-epsilon	PF00483	Nucleotidyl_transferase		SSF48371	ARM repeat	SSF51161	Trimeric LpxA-like enzymes	SSF53448	Nucleotide-diphospho-sugar transferases
jg11152	IPR001841	Zinc_finger_RING-type	IPR018957	Zinc_finger_C3HC4_RING-type	IPR002867	IBR_domain	0PHQN	RING_finger_protein		PF00097	Zinc_finger_C3HC4_type_(RING_finger)	PF01485	IBR_domain_a_half_RING-finger_domain			SSF57850	RING/U-box
jg11153	IPR018108	Mitochondrial_substrate/solute_carrier	IPR002067	Mitochondrial_carrier_protein	IPR023395	Mitochondrial_carrier_domain	0PGAR	mitochondrial	GH20	beta-hexosaminidase_(EC_3.2.1.52);_lacto-N-biosidase_(EC_3.2.1.140);_beta-1,6-N-acetylglucosaminidase)_(EC_3.2.1.-);_beta-6-SO3-N-acetylglucosaminidase_(EC_3.2.1.-)		PF00153	Mitochondrial_carrier_protein	2A29	the_mitochondrial_carrier_(mc)_family	SSF103506	Mitochondrial carrier
jg11154	IPR027417	P-loop_containing_nucleoside_triphosphate_hydrolase	IPR003593	AAA+_ATPase_domain	IPR003959	ATPase_AAA-type_core	0PFDY	AAA_family_ATPase			PF00004	ATPase_family_associated_with_various_cellular_activities_(AAA)	3A25	the_symbiont-specific_erad-like_machinery_(selma)_family		SSF52540	P-loop containing nucleoside triphosphate hydrolases
jg11155	IPR001128	Cytochrome_P450	IPR002401	Cytochrome_P450_E-class_group_I	0PMN8	Cytochrome_P450	PF00067	Cytochrome_P450	SSF48264	Cytochrome P450
jg11156	IPR008949	Isoprenoid_synthase_domain	IPR000092	Polyprenyl_synthetase	0PFX3	farnesyl_pyrophosphate_synthetase		PF00348	Polyprenyl_synthetase	SSF48576	Terpenoid synthases
jg11157	IPR008949	Isoprenoid_synthase_domain	IPR024652	Trichodiene_synthase	0PZRC	Trichodiene_synthase_(TRI5)	4.2.3.6	Trichodiene synthase.	00909	Sesquiterpenoid_and_triterpenoid_biosynthesis	PF06330	Trichodiene_synthase_(TRI5)	SSF48576	Terpenoid synthases
jg11158	IPR016161	Aldehyde/histidinol_dehydrogenase	SSF53720	ALDH-like
jg11159	IPR023753	Pyridine_nucleotide-disulphide_oxidoreductase_FAD/NAD(P)-binding_domain	IPR000172	Glucose-methanol-choline_oxidoreductase_N-terminal	0PFGF	Dehydrogenase		PF00732	GMC_oxidoreductase	SSF51905	FAD/NAD(P)-binding domain
jg11160	IPR023753	Pyridine_nucleotide-disulphide_oxidoreductase_FAD/NAD(P)-binding_domain	IPR007867	Glucose-methanol-choline_oxidoreductase_C-terminal	0PFGF	Dehydrogenase		PF05199	GMC_oxidoreductase	SSF51905	FAD/NAD(P)-binding domain	SSF54373	FAD-linked reductases, C-terminal domain
jg11161	IPR013126	Heat_shock_protein_70_family	IPR029047	Heat_shock_protein_70kD_peptide-binding_domain	IPR029048	Heat_shock_protein_70kD_C-terminal_domain	0PFA0	Heat_shock_protein			PF00012	Hsp70_protein	3A9	the_chloroplast_envelope_protein_translocase_(cept_or_tic-toc)_family	SSF100920	Heat shock protein 70kD (HSP70), peptide-binding domain	SSF100934	Heat shock protein 70kD (HSP70), C-terminal subdomain
jg11163	IPR008974	TRAF-like	IPR001293	Zinc_finger_TRAF-type	0QE1X	TRAF-type_zinc_finger	PF02176	TRAF-type_zinc_finger	SSF49599	TRAF domain-like
jg11164	0Q254	NA
jg11165	0PJSV	Flavin-binding_monooxygenase-like
jg11168	IPR014870	Domain_of_unknown_function_DUF1793	0PHIS	Glutaminase	3.5.1.2	Glutaminase.	00250	Alanine,_aspartate_and_glutamate_metabolism	00220	Arginine_biosynthesis	00471	D-Glutamine_and_D-glutamate_metabolism	PF08760	Domain_of_unknown_function_(DUF1793)
jg11173	IPR013022	Xylose_isomerase-like_TIM_barrel_domain	0PJ4Y	3-dehydroshikimate_dehydratase		SSF51658	Xylose isomerase-like
jg11174	IPR006680	Amidohydrolase-related	IPR011059	Metal-dependent_hydrolase_composite_domain	0Q8CD	Urease,_gamma_subunit			PF01979	Amidohydrolase_family	SSF51338	Composite domain of metallo-dependent hydrolases
jg11175	0PFJA	DNA_helicase
jg11176	IPR029063	S-adenosyl-L-methionine-dependent_methyltransferase	0PKX9	N(5)-glutamine_methyltransferase_MTQ2		2A1	the_major_facilitator_superfamily_(mfs)	SSF53335	S-adenosyl-L-methionine-dependent methyltransferases
jg11177	0PQ8U	acetate_non-utilizing_protein_9	PF13233	Complex1_LYR-like
jg11179	0PSK9	NA
jg1118	IPR015201	Antimicrobial_protein_MiAMP1	IPR011024	Gamma-crystallin-related	0PXJG	NA	PF09117	MiAMP1	SSF49695	gamma-Crystallin-like
jg11180	IPR001128	Cytochrome_P450	IPR002403	Cytochrome_P450_E-class_group_IV	0PKH2	Cytochrome_P450	PF00067	Cytochrome_P450	SSF48264	Cytochrome P450
jg11181	IPR008949	Isoprenoid_synthase_domain		0PJTY	Terpene_synthase_family,_metal_binding_domain	SSF48576	Terpenoid synthases
jg11185	IPR013537	Acetyl-CoA_carboxylase_central_domain	0PH59	acetyl-CoA_carboxylase	6.4.1.2	Acetyl-CoA carboxylase.	00640	Propanoate_metabolism	00720	Carbon_fixation_pathways_in_prokaryotes	00620	Pyruvate_metabolism	00061	Fatty_acid_biosynthesis	00254	Aflatoxin_biosynthesis		PF08326	Acetyl-CoA_carboxylase_central_region
jg11186	2A17	the_proton-dependent_oligopeptide_transporter_(pot/ptr)_family
jg11187	IPR004875	DDE_superfamily_endonuclease_CENP-B-like	0PR8N	Pfam:DDE	PF03184	DDE_superfamily_endonuclease
jg11189	IPR019388	Fat_storage-inducing_transmembrane_protein	0PN56	inositol_phospholipid_biosynthesis_protein	PF10261	Inositol_phospholipid_synthesis_and_fat-storage-inducing_TM
jg11191		0PJR9	stress_activated_MAP_kinase_interacting_protein	PF16978	SAPK-interacting_protein_1_(Sin1)_middle_CRIM_domain
jg11193	IPR012336	Thioredoxin-like_fold	SSF52833	Thioredoxin-like
jg11194	0QDJZ	to_histone_acetylase_complex_subunit_Paf400
jg11197	IPR005654	ATPase_AFG1-like	0PFGJ	mitochondrial_ATPase		PF03969	AFG1-like_ATPase
jg11198	IPR027417	P-loop_containing_nucleoside_triphosphate_hydrolase	IPR001609	Myosin_head_motor_domain	0PFHC	Chitin_Synthase		PF00063	Myosin_head_(motor_domain)	SSF52540	P-loop containing nucleoside triphosphate hydrolases
jg11199	IPR029057	Phosphoribosyltransferase-like	0PGCV	Glutamine_phosphoribosylpyrophosphate_amidotransferase		SSF53271	PRTase-like
jg1120	0PF8H	serine_threonine_protein_kinase
jg11200	IPR016161	Aldehyde/histidinol_dehydrogenase	0PG7C	gamma-glutamyl_phosphate_reductase		SSF53720	ALDH-like
jg11202	IPR009072	Histone-fold	IPR029003	Kinetochore_component_CENP-S	0PR25	conserved_hypothetical_protein	PF15630	Kinetochore_component_CENP-S	SSF47113	Histone-fold
jg11203	0PFVV	Dehydrogenase
jg11204	IPR004827	Basic-leucine_zipper_domain	0PK9J	Transcription_factor		PF00170	bZIP_transcription_factor		SSF57959	Leucine zipper domain
jg11205	0PJHR	FAD_binding
jg11206	IPR029057	Phosphoribosyltransferase-like	IPR000836	Phosphoribosyltransferase_domain	IPR005764	Adenine_phosphoribosyl_transferase	0PNKV	adenine_phosphoribosyltransferase	2.4.2.7	Adenine phosphoribosyltransferase.	00230	Purine_metabolism		PF00156	Phosphoribosyl_transferase_domain	SSF53271	PRTase-like	TIGR01090	adenine_phosphoribosyltransferase
jg11207	IPR001382	Glycoside_hydrolase_family_47	IPR013024	Butirosin_biosynthesis_BtrG-like	0PHKG	hydrolase_family_47_protein	GH47	alpha-mannosidase_(EC_3.2.1.113)	3.2.1.11	Dextranase.	3.2.1.113	Mannosyl-oligosaccharide 1,2-alpha-mannosidase.	00500	Starch_and_sucrose_metabolism	00510	N-Glycan_biosynthesis	00513	Various_types_of_N-glycan_biosynthesis			PF01532	Glycosyl_hydrolase_family_47	SSF48225	Seven-hairpin glycosidases	SSF110857	Gamma-glutamyl cyclotransferase-like
jg11208	IPR017986	WD40-repeat-containing_domain	IPR001680	WD40_repeat	IPR020472	G-protein_beta_WD-40_repeat	0PJ2T	WD_repeat-containing_protein	GH73	peptidoglycan_hydrolase_with_endo-beta-N-acetylglucosaminidase_specificity__(EC_3.2.1.-)			PF00400	WD_domain_G-beta_repeat	3A20	the_peroxisomal_protein_importer_(ppi)_family		SSF50978	WD40 repeat-like
jg11209	IPR024096	NO_signalling/Golgi_transport__ligand-binding_domain	IPR007194	Transport_protein_particle_(TRAPP)_component	IPR016721	Bet3-like_protein	0PK75	trafficking_protein_particle_complex_subunit_3	PF04051	Transport_protein_particle_(TRAPP)_component	SSF111126	Ligand-binding domain in the NO signalling and Golgi transport
jg1121	0PXSI	NA
jg11210	IPR029058	Alpha/Beta_hydrolase_fold	0PJEV	NA	SSF53474	alpha/beta-Hydrolases
jg11211	IPR017853	Glycoside_hydrolase_superfamily	IPR001547	Glycoside_hydrolase_family_5	0PGAW	hydrolase	GH5	chitosanase_(EC_3.2.1.132);_beta-mannosidase_(EC_3.2.1.25);_Cellulase_(EC_3.2.1.4);_glucan_1,3-beta-glucosidase_(EC_3.2.1.58);_licheninase_(EC_3.2.1.73);_glucan_endo-1,6-beta-glucosidase_(EC_3.2.1.75);_mannan_endo-beta-1,4-mannosidase_(EC_3.2.1.78);_endo-beta-1,4-xylanase_(EC_3.2.1.8);_cellulose_beta-1,4-cellobiosidase_(EC_3.2.1.91);_beta-1,3-mannanase_(EC_3.2.1.-);_xyloglucan-specific_endo-beta-…	PF00150	Cellulase_(glycosyl_hydrolase_family_5)	SSF51445	(Trans)glycosidases
jg11212	IPR008775	Phytanoyl-CoA_dioxygenase	0PM9D	Phytanoyl-CoA_dioxygenase_family_protein	GH2	beta-galactosidase_(EC_3.2.1.23)_;_beta-mannosidase_(EC_3.2.1.25);_beta-glucuronidase_(EC_3.2.1.31);_mannosylglycoprotein_endo-beta-mannosidase_(EC_3.2.1.152);_exo-beta-glucosaminidase_(EC_3.2.1.165)	PF05721	Phytanoyl-CoA_dioxygenase_(PhyH)	SSF51197	Clavaminate synthase-like
jg11213	IPR017986	WD40-repeat-containing_domain	IPR001680	WD40_repeat	IPR020472	G-protein_beta_WD-40_repeat	IPR018983	U3_small_nucleolar_RNA-associated_protein_15_C-terminal	0PH3J	U3_small_nucleolar_RNA-associated_protein			PF00400	WD_domain_G-beta_repeat	PF09384	UTP15_C_terminal	3A20	the_peroxisomal_protein_importer_(ppi)_family		SSF50978	WD40 repeat-like
jg11214	IPR012336	Thioredoxin-like_fold	IPR001853	DSBA-like_thioredoxin_domain	0PN49	DSBA-like_thioredoxin_domain		PF01323	DSBA-like_thioredoxin_domain	SSF52833	Thioredoxin-like
jg11215	IPR002509	NodB_homology_domain	IPR011330	Glycoside_hydrolase/deacetylase_beta/alpha-barrel	0PUNE	Polysaccharide_deacetylase		PF01522	Polysaccharide_deacetylase	SSF88713	Glycoside hydrolase/deacetylase
jg11216	IPR021858	Protein_of_unknown_function_DUF3468	IPR001138	Zn(2)-C6_fungal-type_DNA-binding_domain	0PX1U	Pfam:DUF3468		PF11951	Fungal_specific_transcription_factor_domain	PF00172	Fungal_Zn(2)-Cys(6)_binuclear_cluster_domain		SSF57701	Zn2/Cys6 DNA-binding domain
jg11217	IPR002293	Amino_acid/polyamine_transporter_I	0PJE6	choline_transport_protein		PF13520	Amino_acid_permease	2A3	the_amino_acid-polyamine-organocation_(apc)_family
jg11218	IPR001128	Cytochrome_P450	IPR002403	Cytochrome_P450_E-class_group_IV	IPR006035	Ureohydrolase	0PMAP	Benzoate_4-monooxygenase_cytochrome_P450	PF00067	Cytochrome_P450	PF00491	Arginase_family	SSF48264	Cytochrome P450	SSF52768	Arginase/deacetylase
jg11219		0PTRC	NA	PF16815	Protein_HRI1
jg1122	IPR011004	Trimeric_LpxA-like	IPR001451	Hexapeptide_repeat	IPR029044	Nucleotide-diphospho-sugar_transferases	IPR005835	Nucleotidyl_transferase_domain	0PIF7	GDP-mannose_pyrophosphorylase		PF00132	Bacterial_transferase_hexapeptide_(six_repeats)	PF00483	Nucleotidyl_transferase	SSF51161	Trimeric LpxA-like enzymes	SSF53448	Nucleotide-diphospho-sugar transferases
jg11220	IPR016040	NAD(P)-binding_domain	0PK6T	NmrA-like_family	PF13460	NAD(P)H-binding_	SSF51735	NAD(P)-binding Rossmann-fold domains
jg11221	IPR013942	Mediator_complex_subunit_Med19_fungi	0PN5H	conserved_hypothetical_protein	PF08633	Rox3_mediator_complex_subunit
jg11222	IPR013126	Heat_shock_protein_70_family	IPR029047	Heat_shock_protein_70kD_peptide-binding_domain	0PFQW	heat_shock		PF00012	Hsp70_protein	1A33	the_cation_channel-forming_heat_shock_protein-70_(hsp70)_family	SSF53067	Actin-like ATPase domain	SSF100920	Heat shock protein 70kD (HSP70), peptide-binding domain
jg11224	IPR002110	Ankyrin_repeat	IPR020683	Ankyrin_repeat-containing_domain	IPR018004	KilA_N-terminal/APSES-type_HTH_DNA-binding	IPR003163	Transcription_regulator_HTH_APSES-type_DNA-binding_domain	0PGHG	Transcription_factor		PF13857	Ankyrin_repeats_(many_copies)	PF04383	KilA-N_domain			SSF48403	Ankyrin repeat	SSF54616	DNA-binding domain of Mlu1-box binding protein MBP1
jg11225	IPR008698	NADH:ubiquinone_oxidoreductase_B18_subunit	0PQX2	Nadh-ubiquinone_oxidoreductase_b18_subunit		PF05676	NADH-ubiquinone_oxidoreductase_B18_subunit_(NDUFB7)	3D1	the_h(+)_or_na(+)-translocating_nadh_dehydrogenase_(ndh)_family
jg11226	IPR004308	Glutamate-cysteine_ligase_catalytic_subunit	0PFP6	glutamate-cysteine_ligase	6.3.2.2	Glutamate--cysteine ligase.	00270	Cysteine_and_methionine_metabolism	00480	Glutathione_metabolism		PF03074	Glutamate-cysteine_ligase	SSF55931	Glutamine synthetase/guanido kinase
jg11227	IPR032710	NTF2-like_domain	0QEAN	NA	SSF54427	NTF2-like
jg1123	IPR027417	P-loop_containing_nucleoside_triphosphate_hydrolase	IPR022812	Dynamin_superfamily	IPR000375	Dynamin_central_domain	IPR001401	Dynamin_GTPase_domain	0PJW1	Dynamin_family	PF00350	Dynamin_family	PF01031	Dynamin_central_region	9B25	the_mitochondrial_inner/outer_membrane_fusion_(mmf)_family		SSF52540	P-loop containing nucleoside triphosphate hydrolases
jg11230	IPR001424	Superoxide_dismutase_copper/zinc_binding_domain	0PN4F	Destroys_radicals_which_are_normally_produced_within_the_cells_and_which_are_toxic_to_biological_systems_(By_similarity)		PF00080	Copper/zinc_superoxide_dismutase_(SODC)	SSF49329	Cu,Zn superoxide dismutase-like
jg11232	IPR029062	Class_I_glutamine_amidotransferase-like	IPR002818	DJ-1/PfpI	0PNEI	DJ-1_PfpI_family_protein		PF01965	DJ-1/PfpI_family	SSF52317	Class I glutamine amidotransferase-like
jg11234	IPR001202	WW_domain	0Q0RC	WW_domain_protein		SSF51045	WW domain
jg11235	IPR021858	Protein_of_unknown_function_DUF3468	IPR001138	Zn(2)-C6_fungal-type_DNA-binding_domain	0PUCF	C6_transcription_factor	PF11951	Fungal_specific_transcription_factor_domain	PF00172	Fungal_Zn(2)-Cys(6)_binuclear_cluster_domain		SSF57701	Zn2/Cys6 DNA-binding domain
jg11236	IPR010828	Alcohol_acetyltransferase	0PVPQ	conserved_hypothetical_protein	PF07247	Alcohol_acetyltransferase
jg11237	IPR026891	Fibronectin_type_III-like_domain	IPR001764	Glycoside_hydrolase_family_3_N-terminal	IPR002772	Glycoside_hydrolase_family_3_C-terminal_domain	IPR017853	Glycoside_hydrolase_superfamily	0PINP	Glycosyl_hydrolase_family_3_C-terminal_domain	GH3	beta-glucosidase_(EC_3.2.1.21);_xylan_1,4-beta-xylosidase_(EC_3.2.1.37);_beta-N-acetylhexosaminidase_(EC_3.2.1.52);_glucan_1,3-beta-glucosidase_(EC_3.2.1.58);_glucan_1,4-beta-glucosidase_(EC_3.2.1.74);_exo-1,3-1,4-glucanase_(EC_3.2.1.-);_alphalpha-L-arabinofuranosidase_(EC_3.2.1.55).			PF00933	Glycosyl_hydrolase_family_3_N_terminal_domain	PF01915	Glycosyl_hydrolase_family_3_C-terminal_domain	PF14310	Fibronectin_type_III-like_domain		SSF52279	Beta-D-glucan exohydrolase, C-terminal domain	SSF51445	(Trans)glycosidases
jg11238	IPR008948	L-Aspartase-like	IPR001106	Aromatic_amino_acid_lyase	IPR005922	Phenylalanine_ammonia-lyase	0PHE8	Phenylalanine_ammonia-lyase	4.3.1.24	Phenylalanine ammonia-lyase.	00360	Phenylalanine_metabolism	00940	Phenylpropanoid_biosynthesis		PF00221	Aromatic_amino_acid_lyase	SSF48557	L-aspartase-like	TIGR01226	phenylalanine_ammonia-lyase
jg11239	IPR004837	Sodium/calcium_exchanger_membrane_region	0PGJU	transporter	GH18	chitinase_(EC_3.2.1.14);_endo-beta-N-acetylglucosaminidase_(EC_3.2.1.96);_xylanase_inhibitor;_concanavalin_B;_narbonin		PF01699	Sodium/calcium_exchanger_protein	2A19	the_ca(2+):cation_antiporter_(caca)_family
jg1124	IPR020683	Ankyrin_repeat-containing_domain	IPR000210	BTB/POZ_domain	IPR011333	POZ_domain	IPR009091	Regulator_of_chromosome_condensation_1/beta-lactamase-inhibitor_protein_II	IPR000408	Regulator_of_chromosome_condensation_RCC1	0PFWD	BTB_domain_and_ankyrin_repeat_protein	PF13637	Ankyrin_repeats_(many_copies)	PF00651	BTB/POZ_domain	PF13540	Regulator_of_chromosome_condensation_(RCC1)_repeat		SSF48403	Ankyrin repeat	SSF54695	POZ domain	SSF50985	RCC1/BLIP-II
jg11241	IPR012349	FMN-binding_split_barrel		IPR002830	UbiD_decarboxylyase_family	0PKET	cytoplasm_protein	4.1.1.98	4-hydroxy-3-polyprenylbenzoate decarboxylase.	00130	Ubiquinone_and_other_terpenoid-quinone_biosynthesis		PF01977	3-octaprenyl-4-hydroxybenzoate_carboxy-lyase	SSF50475	FMN-binding split barrel	SSF143968	UbiD C-terminal domain-like	TIGR00148	decarboxylase_UbiD_family
jg11242	IPR003382	Flavoprotein	IPR004507	Decarboxylase_UbiX/Pad1	0PNRU	Phenylacrylic_acid_decarboxylase		PF02441	Flavoprotein	SSF52507	Homo-oligomeric flavin-containing Cys decarboxylases, HFCD	TIGR00421	polyprenyl_P-hydroxybenzoate_and_phenylacrylic_acid_decarboxylases
jg11243	IPR020846	Major_facilitator_superfamily_domain	IPR005828	Major_facilitator__sugar_transporter-like	IPR003663	Sugar/inositol_transporter	0Q2KJ	Sugar_(and_other)_transporter	PF00083	Sugar_(and_other)_transporter	2A1	the_major_facilitator_superfamily_(mfs)	SSF103473	MFS general substrate transporter
jg11244	0PYFH	NA
jg11248	IPR005110	MoeA_N-terminal_and_linker_domain	IPR001453	MoaB/Mog_domain	IPR005111	MoeA_C-terminal_domain_IV	0PNIV	biosynthesis_protein	2.10.1.1	Molybdopterin molybdotransferase.	00790	Folate_biosynthesis		PF03453	MoeA_N-terminal_region_(domain_I_and_II)	PF03454	MoeA_C-terminal_region_(domain_IV)	PF00994	Probable_molybdopterin_binding_domain		SSF53218	Molybdenum cofactor biosynthesis proteins	SSF63882	MoeA N-terminal region -like	SSF63867	MoeA C-terminal domain-like
jg11249	IPR029044	Nucleotide-diphospho-sugar_transferases	IPR025877	MobA-like_NTP_transferase	0PXN6	NA	PF12804	MobA-like_NTP_transferase_domain	SSF53448	Nucleotide-diphospho-sugar transferases
jg1125	0PVRP	NA
jg11251	IPR006656	Molybdopterin_oxidoreductase	IPR009010	Aspartate_decarboxylase-like_domain	IPR006963	Molybdopterin_oxidoreductase_4Fe-4S_domain	IPR006657	Molybdopterin_dinucleotide-binding_domain	0PUCE	nitrate_reductase	PF00384	Molybdopterin_oxidoreductase	PF01568	Molydopterin_dinucleotide_binding_domain	PF04879	Molybdopterin_oxidoreductase_Fe4S4_domain	3D1	the_h(+)_or_na(+)-translocating_nadh_dehydrogenase_(ndh)_family		SSF53706	Formate dehydrogenase/DMSO reductase, domains 1-3	SSF50692	ADC-like
jg11252	IPR002523	Mg2+_transporter_protein_CorA-like/Zinc_transport_protein_ZntB	0Q1FJ	CorA-like_Mg2+_transporter_protein	PF01544	CorA-like_Mg2+_transporter_protein	1A35	the_cora_metal_ion_transporter_(mit)_family	SSF143865	CorA soluble domain-like
jg11254	IPR007632	Anoctamin	0PJFW	stress_response_protein_(Ist2)	PF04547	Calcium-activated_chloride_channel	1A17	the_calcium-dependent_chloride_channel_(ca-clc)_family
jg11256	0PPPK	NA
jg11257	IPR024528	Threonine/Serine_exporter_ThrE	IPR010619	Putative_threonine/serine_exporter	0QDH4	Protein_of_unknown_function_(DUF1212)	PF12821	Threonine/Serine_exporter_ThrE	PF06738	Putative_threonine/serine_exporter	2A79	the_threonine/serine_exporter_(thre)_family
jg11258	IPR002305	Aminoacyl-tRNA_synthetase_class_Ic	IPR002307	Tyrosine-tRNA_ligase	IPR023617	Tyrosine-tRNA_ligase_archaeal/eukaryotic-type	0PFD6	tyrosyl-tRNA_synthetase	6.1.1.1	Tyrosine--tRNA ligase.	00970	Aminoacyl-tRNA_biosynthesis		PF00579	tRNA_synthetases_class_I_(W_and_Y)	SSF52374	Nucleotidylyl transferase	TIGR00234	tyrosine--tRNA_ligase
jg11259	IPR020846	Major_facilitator_superfamily_domain	IPR000109	Proton-dependent_oligopeptide_transporter_family	0PFC6	peptide_transporter		PF00854	POT_family	2A17	the_proton-dependent_oligopeptide_transporter_(pot/ptr)_family	SSF103473	MFS general substrate transporter
jg1126	0PVEE	Phosphotransferase_enzyme_family
jg11260	IPR029071	Ubiquitin-related_domain	IPR004241	Autophagy_protein_Atg8_ubiquitin-like	0PNV6	Involved_in_cytoplasm_to_vacuole_transport_(Cvt)_vesicles_and_autophagosomes_formation._May_mediate_the_delivery_of_the_vesicles_and_autophagosomes_to_the_vacuole_via_the_microtubule_cytoskeleton_(By_similarity)		PF02991	Autophagy_protein_Atg8_ubiquitin_like	1A9	the_neurotransmitter_receptor_cys_loop_ligand-gated_ion_channel_(lic)_family	SSF54236	Ubiquitin-like
jg11261	0PKJR	(Mfs)_transporter
jg11264	IPR027417	P-loop_containing_nucleoside_triphosphate_hydrolase	IPR003593	AAA+_ATPase_domain	IPR003439	ABC_transporter-like	IPR011527	ABC_transporter_type_1_transmembrane_domain	0PKKR	ABC_multidrug_transporter	PF00005	ABC_transporter	PF00664	ABC_transporter_transmembrane_region	3A1	the_atp-binding_cassette_(abc)_superfamily		SSF52540	P-loop containing nucleoside triphosphate hydrolases	SSF90123	ABC transporter transmembrane region
jg11265	IPR029058	Alpha/Beta_hydrolase_fold	IPR000073	Alpha/beta_hydrolase_fold-1	0PR7T	NA		PF12697	Alpha/beta_hydrolase_family	SSF53474	alpha/beta-Hydrolases
jg11266	0PZJX	NA
jg11267	IPR004695	Voltage-dependent_anion_channel	0PI7D	transporter	PF03595	Voltage-dependent_anion_channel	2A16	the_telurite-resistance/dicarboxylate_transporter_(tdt)_family
jg11268	IPR023296	Glycosyl_hydrolase_five-bladed_beta-propellor_domain	IPR006710	Glycoside_hydrolase_family_43	IPR016840	Glycoside_hydrolase_family_43_endo-1_5-alpha-L-arabinosidase	0PH4A	Arabinan_endo-1,5-alpha-L-arabinosidase	GH43	beta-xylosidase_(EC_3.2.1.37);_beta-1,3-xylosidase_(EC_3.2.1.-);_alpha-L-arabinofuranosidase_(EC_3.2.1.55);_arabinanase_(EC_3.2.1.99);_xylanase_(EC_3.2.1.8);_galactan_1,3-beta-galactosidase__(EC_3.2.1.145)		PF04616	Glycosyl_hydrolases_family_43	SSF75005	Arabinanase/levansucrase/invertase
jg11269	IPR021858	Protein_of_unknown_function_DUF3468	IPR001138	Zn(2)-C6_fungal-type_DNA-binding_domain	0PI00	NA	PF11951	Fungal_specific_transcription_factor_domain	PF00172	Fungal_Zn(2)-Cys(6)_binuclear_cluster_domain		SSF57701	Zn2/Cys6 DNA-binding domain
jg1127	IPR002293	Amino_acid/polyamine_transporter_I	0PMJE	Amino_acid_permease	PF13520	Amino_acid_permease	2A3	the_amino_acid-polyamine-organocation_(apc)_family
jg11270	IPR001138	Zn(2)-C6_fungal-type_DNA-binding_domain	IPR007219	Transcription_factor_domain_fungi	0Q1YA	fungal_specific_transcription_factor	PF00172	Fungal_Zn(2)-Cys(6)_binuclear_cluster_domain	PF04082	Fungal_specific_transcription_factor_domain_			SSF57701	Zn2/Cys6 DNA-binding domain
jg11271	IPR016182	Copper_amine_oxidase_N-terminal	IPR015798	Copper_amine_oxidase_C-terminal	IPR015802	Copper_amine_oxidase_N3-terminal	0PF88	amine_oxidase		PF01179	Copper_amine_oxidase_enzyme_domain	PF02728	Copper_amine_oxidase_N3_domain	SSF54416	Amine oxidase N-terminal region	SSF49998	Amine oxidase catalytic domain
jg11272	IPR029033	Histidine_phosphatase_superfamily	0PHJJ	Histidine_acid_phosphatase		SSF53254	Phosphoglycerate mutase-like
jg11274	IPR011701	Major_facilitator_superfamily	IPR020846	Major_facilitator_superfamily_domain	0PIQX	MFS_multidrug_transporter	CE14	N-acetyl-1-D-myo-inosityl-2-amino-2-deoxy-alpha-D-glucopyranoside_deacetylase_(EC_3.5.1.89);_diacetylchitobiose_deacetylase_(EC_3.5.1.-);_mycothiol_S-conjugate_amidase_(EC_3.5.1.-)	PF07690	Major_Facilitator_Superfamily	2A1	the_major_facilitator_superfamily_(mfs)	SSF103473	MFS general substrate transporter
jg11275	IPR009400	TFIIH_subunit_TTDA/Tfb5	0PTG7	RNA_polymerase_II_transcription_factor_B_subunit_5		PF06331	Transcription_factor_TFIIH_complex_subunit_Tfb5		SSF142897	TFB5-like
jg11276	IPR029045	ClpP/crotonase-like_domain	IPR001753	Crotonase_superfamily	0PKMS	Enoyl-CoA_hydratase_isomerase		PF00378	Enoyl-CoA_hydratase/isomerase	SSF52096	ClpP/crotonase
jg11277	IPR013830	SGNH_hydrolase-type_esterase_domain	0PNVV	Rhamnogalacturonan_acetylesterase	CE12	pectin_acetylesterase_(EC_3.1.1.-);_rhamnogalacturonan_acetylesterase_(EC_3.1.1.-);_acetyl_xylan_esterase_(EC_3.1.1.72)		PF13472	GDSL-like_Lipase/Acylhydrolase_family	SSF52266	SGNH hydrolase
jg11278	IPR027450	Alpha-ketoglutarate-dependent_dioxygenase_AlkB-like	IPR000868	Isochorismatase-like	0PJ37	isochorismatase_family	PF13532	2OG-Fe(II)_oxygenase_superfamily	PF00857	Isochorismatase_family	SSF51197	Clavaminate synthase-like	SSF52499	Isochorismatase-like hydrolases
jg11279	IPR016040	NAD(P)-binding_domain	IPR008927	6-phosphogluconate_dehydrogenase_C-terminal_domain-like	IPR016207	Ketol-acid_reductoisomerase_fungi	IPR013116	Acetohydroxy_acid_isomeroreductase_NADPH-binding_domain	IPR000506	Acetohydroxy_acid_isomeroreductase_C-terminal	IPR013023	Ketol-acid_reductoisomerase	0PHY1	ketol-acid_reductoisomerase	1.1.1.86	Ketol-acid reductoisomerase (NADP(+)).	00770	Pantothenate_and_CoA_biosynthesis	00290	Valine,_leucine_and_isoleucine_biosynthesis		PF07991	Acetohydroxy_acid_isomeroreductase_NADPH-binding_domain	PF01450	Acetohydroxy_acid_isomeroreductase_catalytic_domain	SSF51735	NAD(P)-binding Rossmann-fold domains	SSF48179	6-phosphogluconate dehydrogenase C-terminal domain-like	TIGR00465	ketol-acid_reductoisomerase
jg1128	IPR021858	Protein_of_unknown_function_DUF3468	IPR001138	Zn(2)-C6_fungal-type_DNA-binding_domain	0PX5I	NA	PF11951	Fungal_specific_transcription_factor_domain	PF00172	Fungal_Zn(2)-Cys(6)_binuclear_cluster_domain	SSF57701	Zn2/Cys6 DNA-binding domain
jg11281	IPR008630	Galactosyltransferase_34	0PHXF	K05531_mannan_polymerase_II_complex_MNN10_subunit_EC_2.4.1		PF05637	galactosyl_transferase_GMA12/MNN10_family
jg11282	0QE9X	F-box_and_WD_domain_protein
jg11285	IPR022644	Orn/DAP/Arg_decarboxylase_2_N-terminal	IPR000183	Ornithine/DAP/Arg_decarboxylase	IPR029066	PLP-binding_barrel	IPR002433	Ornithine_decarboxylase	0PGWB	ornithine_decarboxylase		PF02784	Pyridoxal-dependent_decarboxylase_pyridoxal_binding_domain	SSF51419	PLP-binding barrel
jg11287	IPR009598	Bladder_cancer-related_BC10	0PPSU	conserved_hypothetical_protein	PF06726	Bladder_cancer-related_protein_BC10
jg11288	IPR017986	WD40-repeat-containing_domain	0PKKU	conserved_hypothetical_protein	SSF50978	WD40 repeat-like
jg11289	IPR016193	Cytidine_deaminase-like	0PMF0	tRNA-specific_adenosine-34_deaminase_subunit		SSF53927	Cytidine deaminase-like
jg1129	0Q26M	NA
jg11290	IPR013763	Cyclin-like	IPR013922	Cyclin_PHO80-like	0PHAD	Cyclin-dependent_protein_kinase_regulator_Pho80		PF08613	Cyclin	SSF47954	Cyclin-like
jg11291	IPR016024	Armadillo-type_fold	IPR000225	Armadillo	0PG4B	armadillo_repeat_protein		SSF48371	ARM repeat
jg11292	IPR011009	Protein_kinase-like_domain	IPR016477	Fructosamine/Ketosamine-3-kinase	0PIGN	Phosphotransferase_enzyme_family_protein	PF03881	Fructosamine_kinase	SSF56112	Protein kinase-like (PK-like)
jg11293	IPR012336	Thioredoxin-like_fold	IPR004045	Glutathione_S-transferase_N-terminal	IPR010987	Glutathione_S-transferase_C-terminal-like	0PKP1	Inherit_from_opiNOG:_glutathione		PF13409	Glutathione_S-transferase_N-terminal_domain	1A12	the_intracellular_chloride_channel_(clic)_family	SSF52833	Thioredoxin-like	SSF47616	GST C-terminal domain-like
jg11294	IPR013763	Cyclin-like	IPR006671	Cyclin_N-terminal	0PJ8K	C-type_cyclin		PF00134	Cyclin_N-terminal_domain		SSF47954	Cyclin-like
jg11295	IPR016720	Phosphatidate_cytidylyltransferase_eukaryota	0PHHQ	Phosphatidate_cytidylyltransferase	2.7.7.41	Phosphatidate cytidylyltransferase.	00564	Glycerophospholipid_metabolism	04070	Phosphatidylinositol_signaling_system		PF01148	Cytidylyltransferase_family
jg11296	IPR022093	Protein_of_unknown_function_DUF3636	0PJ9I	DNA_repair_protein_Rad26	PF12331	Protein_of_unknown_function_(DUF3636)_
jg11297	IPR002942	RNA-binding_S4_domain	0PGZX	mitochondrial_37S_ribosomal_protein_NAM9	PF01479	S4_domain		SSF55174	Alpha-L RNA-binding motif
jg11298	IPR029061	Thiamin_diphosphate-binding_fold	IPR001017	Dehydrogenase_E1_component	IPR017597	Pyruvate_dehydrogenase_(acetyl-transferring)_E1_component_alpha_subunit_subgroup_y	0PFYV	pyruvate_dehydrogenase_e1_component	1.2.4.1	Pyruvate dehydrogenase (acetyl-transferring).	00010	Glycolysis_/_Gluconeogenesis	00620	Pyruvate_metabolism	00020	Citrate_cycle_(TCA_cycle)		PF00676	Dehydrogenase_E1_component	SSF52518	Thiamin diphosphate-binding fold (THDP-binding)	TIGR03182	pyruvate_dehydrogenase_(acetyl-transferring)_E1_component_alpha_subunit
jg113	0PIG4	Flavin-binding_monooxygenase-like_protein
jg1130	IPR029033	Histidine_phosphatase_superfamily	IPR013078	Histidine_phosphatase_superfamily_clade-1	0QE3W	Phosphoglycerate_mutase	PF00300	Histidine_phosphatase_superfamily_(branch_1)		SSF53254	Phosphoglycerate mutase-like
jg11300	IPR002035	von_Willebrand_factor_type_A	IPR001841	Zinc_finger_RING-type	0PFGQ	Von_Willebrand_and_RING_finger_domain_protein	PF00092	von_Willebrand_factor_type_A_domain	PF15411	Pleckstrin_homology_domain	1A13	the_epithelial_chloride_channel_(e-clc)_family			SSF57850	RING/U-box	SSF53300	vWA-like
jg11301	0PS1X	conserved_hypothetical_protein
jg11302	IPR021858	Protein_of_unknown_function_DUF3468	IPR001138	Zn(2)-C6_fungal-type_DNA-binding_domain	0PFWM	Transcriptional_regulatory_protein_pro1		PF11951	Fungal_specific_transcription_factor_domain	PF00172	Fungal_Zn(2)-Cys(6)_binuclear_cluster_domain		SSF57701	Zn2/Cys6 DNA-binding domain
jg11303	IPR001849	Pleckstrin_homology_domain	IPR011993	Pleckstrin-homology_domain_(PH_domain)/Phosphotyrosine-binding_domain_(PTB)	IPR001660	Sterile_alpha_motif_domain	IPR013761	Sterile_alpha_motif/pointed_domain	0PJCT	SAM_and_PH	PF00169	PH_domain	PF00536	SAM_domain_(Sterile_alpha_motif)			SSF50729	PH domain-like	SSF47769	SAM/Pointed domain
jg11304	IPR027417	P-loop_containing_nucleoside_triphosphate_hydrolase	IPR003593	AAA+_ATPase_domain	IPR002110	Ankyrin_repeat	IPR020683	Ankyrin_repeat-containing_domain	0PK0T	ankyrin_repeat_domain-containing_protein			PF12796	Ankyrin_repeats_(3_copies)	PF13401	AAA_domain	8A28	the_ankyrin_(ankyrin)_family		SSF52540	P-loop containing nucleoside triphosphate hydrolases	SSF48403	Ankyrin repeat
jg11305	IPR007239	Autophagy-related_protein_5	0PMQQ	Involved_in_cytoplasm_to_vacuole_transport_(Cvt)_and_autophagy_vesicles_formation._May_be_required_for_atg8_association_to_the_vesicle_membranes_(By_similarity)		PF04106	Autophagy_protein_Apg5_
jg11307	IPR027417	P-loop_containing_nucleoside_triphosphate_hydrolase	IPR019489	Clp_ATPase_C-terminal	0PGGQ	Heat_shock_protein		PF10431	C-terminal_D2-small_domain_of_ClpB_protein_	3A9	the_chloroplast_envelope_protein_translocase_(cept_or_tic-toc)_family		SSF52540	P-loop containing nucleoside triphosphate hydrolases
jg11308	0PGEG	Glycerol-3-phosphate_dehydrogenase
jg1131	0PSYN	conserved_hypothetical_protein
jg11310	0PIQU	mitochondrial_hypoxia_responsive_domain_protein
jg11311	IPR000008	C2_domain	0PFJ4	C2_domain_protein	PF00168	C2_domain	8A30	the_nedd4-family_interacting_protein-2_(nedd4)_family	SSF49562	C2 domain (Calcium/lipid-binding domain, CaLB)
jg11313	IPR023753	Pyridine_nucleotide-disulphide_oxidoreductase_FAD/NAD(P)-binding_domain	0PGV2	Oxidoreductase		SSF51905	FAD/NAD(P)-binding domain
jg11316	IPR021109	Aspartic_peptidase_domain	IPR033121	Peptidase_family_A1_domain	IPR001461	Aspartic_peptidase	0PFB5	Vacuolar_protease_A			PF00026	Eukaryotic_aspartyl_protease	SSF50630	Acid proteases
jg11317	IPR023753	Pyridine_nucleotide-disulphide_oxidoreductase_FAD/NAD(P)-binding_domain	IPR001138	Zn(2)-C6_fungal-type_DNA-binding_domain	IPR007219	Transcription_factor_domain_fungi	IPR006076	FAD_dependent_oxidoreductase	0PMHC	Fungal_specific_transcription_factor_domain_	GH28	polygalacturonase_(EC_3.2.1.15);_exo-polygalacturonase_(EC_3.2.1.67);_exo-polygalacturonosidase_(EC_3.2.1.82);_rhamnogalacturonase_(EC_3.2.1.-);_endo-xylogalacturonan_hydrolase_(EC_3.2.1.-);_rhamnogalacturonan_alpha-L-rhamnopyranohydrolase_(EC_3.2.1.40)	PF00172	Fungal_Zn(2)-Cys(6)_binuclear_cluster_domain	PF04082	Fungal_specific_transcription_factor_domain_	PF01266	FAD_dependent_oxidoreductase			SSF51905	FAD/NAD(P)-binding domain	SSF57701	Zn2/Cys6 DNA-binding domain
jg11318	IPR016039	Thiolase-like	IPR002155	Thiolase	IPR020617	Thiolase_C-terminal	IPR020616	Thiolase_N-terminal	0PG5V	Acetyl-CoA_acetyltransferase			PF02803	Thiolase_C-terminal_domain	PF00108	Thiolase_N-terminal_domain	SSF53901	Thiolase-like	TIGR01930	acetyl-CoA_C-acyltransferase
jg11319	IPR027417	P-loop_containing_nucleoside_triphosphate_hydrolase	IPR020568	Ribosomal_protein_S5_domain_2-type_fold	IPR005225	Small_GTP-binding_protein_domain	IPR000795	Transcription_factor_GTP-binding_domain	IPR009000	Translation_protein_beta-barrel_domain	IPR004161	Translation_elongation_factor_EFTu/EF1A_domain_2		IPR000640	Translation_elongation_factor_EFG_V_domain	IPR005517	Translation_elongation_factor_EFG/EF2_domain_IV		0PHCW	u5_small_nuclear_ribonucleoprotein_component			PF00009	Elongation_factor_Tu_GTP_binding_domain	PF03144	Elongation_factor_Tu_domain_2	PF14492	Elongation_Factor_G_domain_II	PF00679	Elongation_factor_G_C-terminus	PF03764	Elongation_factor_G_domain_IV	PF16004	116_kDa_U5_small_nuclear_ribonucleoprotein_component_N-terminus			SSF52540	P-loop containing nucleoside triphosphate hydrolases	SSF54211	Ribosomal protein S5 domain 2-like	SSF50447	Translation proteins	SSF54980	EF-G C-terminal domain-like
TIGR00231
jg1132	IPR000306	FYVE_zinc_finger	IPR011011	Zinc_finger_FYVE/PHD-type	IPR008942	ENTH/VHS	IPR002014	VHS_domain	IPR003903	Ubiquitin_interacting_motif	IPR017073	Ubiquitin_binding_protein_Hrs/VPS27	0PG8C	Component_of_the_ESCRT-0_complex_which_is_the_sorting_receptor_for_ubiquitinated_cargo_proteins_at_the_multivesicular_body_(MVB)_and_recruits_ESCRT-I_to_the_MVB_outer_membrane		PF01363	FYVE_zinc_finger	PF00790	VHS_domain	PF02809	Ubiquitin_interaction_motif				SSF57903	FYVE/PHD zinc finger	SSF48464	ENTH/VHS domain
jg11320	IPR002744	Domain_of_unknown_function_DUF59		0PN06	Cytoplasmic_protein_required_for_cell_viability	PF01883	Domain_of_unknown_function_DUF59	SSF117916	Fe-S cluster assembly (FSCA) domain-like
jg11322	IPR001138	Zn(2)-C6_fungal-type_DNA-binding_domain	0PJQ2	C6_finger_domain_protein	PF00172	Fungal_Zn(2)-Cys(6)_binuclear_cluster_domain		SSF57701	Zn2/Cys6 DNA-binding domain
jg11323	IPR014851	BCS1_N-terminal	PF08740	BCS1_N_terminal
jg11325	IPR029058	Alpha/Beta_hydrolase_fold	0PM74	alpha/beta_hydrolase_fold			SSF53474	alpha/beta-Hydrolases
jg11326	0PGWZ	flavodoxin_and_radical_SAM_domain_protein
jg11327	GH13	alpha-amylase_(EC_3.2.1.1);_pullulanase_(EC_3.2.1.41);_cyclomaltodextrin_glucanotransferase_(EC_2.4.1.19);_cyclomaltodextrinase_(EC_3.2.1.54);_trehalose-6-phosphate_hydrolase_(EC_3.2.1.93);_oligo-alpha-glucosidase_(EC_3.2.1.10);_maltogenic_amylase_(EC_3.2.1.133);_neopullulanase_(EC_3.2.1.135);_alpha-glucosidase_(EC_3.2.1.20);_maltotetraose-forming_alpha-amylase_(EC_3.2.1.60);_isoamylase_(EC_3.2.1…
jg11329	IPR011009	Protein_kinase-like_domain	IPR000719	Protein_kinase_domain	0PFW7	catalytic_protein_kinase_domain-containing_protein			PF00069	Protein_kinase_domain	SSF56112	Protein kinase-like (PK-like)
jg1133	IPR001394	Peptidase_C19_ubiquitin_carboxyl-terminal_hydrolase	IPR001763	Rhodanese-like_domain	IPR015063	USP8_dimerisation_domain	0PFIE	ubiquitin_carboxyl-terminal_hydrolase			PF00443	Ubiquitin_carboxyl-terminal_hydrolase	PF08969	USP8_dimerisation_domain	SSF54001	Cysteine proteinases	SSF52821	Rhodanese/Cell cycle control phosphatase
jg11332	IPR004331	SPX_domain	IPR004342	EXS_C-terminal	0PJWS	signal_transduction_protein_Syg1	PF03105	SPX_domain	PF03124	EXS_family	2A94	the_phosphate_permease_(pho1)_family
jg11333	IPR022234	Protein_of_unknown_function_DUF3759	0PQZQ	cipC-like_antibiotic_response_protein	PF12585	Protein_of_unknown_function_(DUF3759)
jg11335	IPR000550	7_8-Dihydro-6-hydroxymethylpterin-pyrophosphokinase_HPPK	0PFZP	folic_acid_synthesis_protein	2.7.6.3	2-amino-4-hydroxy-6-hydroxymethyldihydropteridine diphosphokinase.	00790	Folate_biosynthesis			PF01288	7_8-dihydro-6-hydroxymethylpterin-pyrophosphokinase_(HPPK)	SSF55083	6-hydroxymethyl-7,8-dihydropterin pyrophosphokinase, HPPK	TIGR01498	2-amino-4-hydroxy-6-hydroxymethyldihydropteridine_diphosphokinase
jg11336	IPR004136	Nitronate_monooxygenase	0PJZ7	2-nitropropane_dioxygenase	1.13.12.16	Nitronate monooxygenase.	00910	Nitrogen_metabolism	PF03060	Nitronate_monooxygenase	SSF51412	Inosine monophosphate dehydrogenase (IMPDH)
jg11338	IPR011701	Major_facilitator_superfamily	IPR020846	Major_facilitator_superfamily_domain	0PFF2	transporter	PF07690	Major_Facilitator_Superfamily	2A1	the_major_facilitator_superfamily_(mfs)	SSF103473	MFS general substrate transporter
jg1134	IPR001199	Cytochrome_b5-like_heme/steroid_binding_domain	0PPP8	Cytochrome_b5	PF00173	Cytochrome_b5-like_Heme/Steroid_binding_domain		SSF55856	Cytochrome b5-like heme/steroid binding domain
jg11340	IPR011009	Protein_kinase-like_domain	IPR016477	Fructosamine/Ketosamine-3-kinase	0Q5Q0	Fructosamine_kinase	PF03881	Fructosamine_kinase	SSF56112	Protein kinase-like (PK-like)
jg11341	IPR027417	P-loop_containing_nucleoside_triphosphate_hydrolase	IPR029058	Alpha/Beta_hydrolase_fold	IPR012908	GPI_inositol-deacylase_PGAP1-like	0PMBG	NACHT_and_WD_domain-containing_protein	PF07819	PGAP1-like_protein	SSF52540	P-loop containing nucleoside triphosphate hydrolases	SSF53474	alpha/beta-Hydrolases
jg11342	0PMBG	NACHT_and_WD_domain-containing_protein	SSF69322	Tricorn protease domain 2	SSF82171	DPP6 N-terminal domain-like
jg11343	IPR013126	Heat_shock_protein_70_family	0PK5G	Hsp70_protein	PF00012	Hsp70_protein	SSF53067	Actin-like ATPase domain
jg11344	IPR000504	RNA_recognition_motif_domain	IPR017334	Eukaryotic_translation_initiation_factor_3_subunit_G	IPR024675	Eukaryotic_translation_initiation_factor_3_subunit_G_N-terminal	0PI34	Component_of_the_eukaryotic_translation_initiation_factor_3_(eIF-3)_complex		PF00076	RNA_recognition_motif_(aka_RRM_RBD_or_RNP_domain)	PF12353	Eukaryotic_translation_initiation_factor_3_subunit_G_	9A60	the_small_nuclear_rna_exporter_(snrna-e)		SSF54928	RNA-binding domain, RBD
jg11347	IPR001926	Tryptophan_synthase_beta_subunit-like_PLP-dependent_enzyme	0PFC0	Pyridoxal-phosphate_dependent_enzyme		PF00291	Pyridoxal-phosphate_dependent_enzyme	SSF53686	Tryptophan synthase beta subunit-like PLP-dependent enzymes
jg11349	IPR027409	GroEL-like_apical_domain	IPR002423	Chaperonin_Cpn60/TCP-1_family	0PHYR	Heat_shock_protein		PF00118	TCP-1/cpn60_chaperonin_family	SSF52029	GroEL apical domain-like	SSF54849	GroEL-intermediate domain like
jg11350	0PGB8	nonsense-mediated_mRNA_decay
jg11351	IPR007185	DNA_polymerase_alpha/epsilon_subunit_B	IPR013627	DNA_polymerase_alpha_subunit_B_N-terminal	IPR016722	DNA_polymerase_alpha_subunit_B	0PHS1	Dna_polymerase	GH5	chitosanase_(EC_3.2.1.132);_beta-mannosidase_(EC_3.2.1.25);_Cellulase_(EC_3.2.1.4);_glucan_1,3-beta-glucosidase_(EC_3.2.1.58);_licheninase_(EC_3.2.1.73);_glucan_endo-1,6-beta-glucosidase_(EC_3.2.1.75);_mannan_endo-beta-1,4-mannosidase_(EC_3.2.1.78);_endo-beta-1,4-xylanase_(EC_3.2.1.8);_cellulose_beta-1,4-cellobiosidase_(EC_3.2.1.91);_beta-1,3-mannanase_(EC_3.2.1.-);_xyloglucan-specific_endo-beta-…		PF04042	DNA_polymerase_alpha/epsilon_subunit_B	PF08418	DNA_polymerase_alpha_subunit_B_N-terminal
jg11352	IPR011074	CRAL/TRIO_N-terminal_domain	IPR001251	CRAL-TRIO_lipid_binding_domain	0PFPC	CRAL_TRIO_domain_protein	PF03765	CRAL/TRIO_N-terminal_domain	PF00650	CRAL/TRIO_domain			SSF46938	CRAL/TRIO N-terminal domain	SSF52087	CRAL/TRIO domain
jg11353	IPR000644	CBS_domain	0PGV3	nuclear_protein_SNF4	PF00571	CBS_domain		SSF54631	CBS-domain pair
jg11354	0PGTU	NA
jg11355	IPR004827	Basic-leucine_zipper_domain	0PSSN	Transcription_factor_atf21	PF00170	bZIP_transcription_factor		SSF57959	Leucine zipper domain
jg11356	IPR000462	CDP-alcohol_phosphatidyltransferase	0PI51	CDP-diacylglycerol-inositol_3-phosphatidyltransferase		PF01066	CDP-alcohol_phosphatidyltransferase
jg11357	IPR004429	Isopropylmalate_dehydrogenase	IPR024084	Isopropylmalate_dehydrogenase-like_domain	0PFHG	Catalyzes_the_oxidation_of_3-carboxy-2-hydroxy-4-_methylpentanoate_(3-isopropylmalate)_to_3-carboxy-4-methyl-2-_oxopentanoate._The_product_decarboxylates_to_4-methyl-2_oxopentanoate	1.1.1.85	3-isopropylmalate dehydrogenase.	00660	C5-Branched_dibasic_acid_metabolism	00290	Valine,_leucine_and_isoleucine_biosynthesis		PF00180	Isocitrate/isopropylmalate_dehydrogenase		SSF53659	Isocitrate/Isopropylmalate dehydrogenase-like	TIGR00169	3-isopropylmalate_dehydrogenase
jg11358	IPR008979	Galactose-binding_domain-like	IPR004939	Anaphase-promoting_complex_subunit_10/DOC_domain	0PPMA	complex_subunit_10		PF03256	Anaphase-promoting_complex_subunit_10_(APC10)		SSF49785	Galactose-binding domain-like
jg11359	IPR003817	Phosphatidylserine_decarboxylase-related	0PFVD	phosphatidylserine_decarboxylase	4.1.1.65	Phosphatidylserine decarboxylase.	00564	Glycerophospholipid_metabolism		PF02666	Phosphatidylserine_decarboxylase
jg11360	IPR029071	Ubiquitin-related_domain	0PMIN	Conserved_fungal_protein	SSF54236	Ubiquitin-like
jg11361	IPR011009	Protein_kinase-like_domain	IPR000719	Protein_kinase_domain	IPR017892	Protein_kinase_C-terminal	IPR000961	AGC-kinase_C-terminal	0PFAV	serine_threonine-protein_kinase	GH18	chitinase_(EC_3.2.1.14);_endo-beta-N-acetylglucosaminidase_(EC_3.2.1.96);_xylanase_inhibitor;_concanavalin_B;_narbonin		PF00069	Protein_kinase_domain	PF00433	Protein_kinase_C_terminal_domain	9B106	the_pock_size-determining_protein_(psdp)_family			SSF56112	Protein kinase-like (PK-like)
jg11362	IPR029041	FAD-linked_oxidoreductase-like	IPR002872	Proline_dehydrogenase_domain	0PGMR	proline_oxidase	1.5.5.2	Proline dehydrogenase.	00330	Arginine_and_proline_metabolism		PF01619	Proline_dehydrogenase	SSF51730	FAD-linked oxidoreductase
jg11363	IPR005931	Delta-1-pyrroline-5-carboxylate_dehydrogenase	IPR015590	Aldehyde_dehydrogenase_domain	IPR016161	Aldehyde/histidinol_dehydrogenase	0PG3T	Delta-1-pyrroline-5-carboxylate_dehydrogenase	1.2.1.88	L-glutamate gamma-semialdehyde dehydrogenase.	00250	Alanine,_aspartate_and_glutamate_metabolism	00330	Arginine_and_proline_metabolism		PF00171	Aldehyde_dehydrogenase_family	SSF53720	ALDH-like	TIGR01236	1-pyrroline-5-carboxylate_dehydrogenase
jg11364	IPR013022	Xylose_isomerase-like_TIM_barrel_domain	0PJ4Y	3-dehydroshikimate_dehydratase		PF01261	Xylose_isomerase-like_TIM_barrel	SSF51658	Xylose isomerase-like
jg11366	IPR002192	Pyruvate_phosphate_dikinase_PEP/pyruvate-binding	0PJTF	to_pyruvate_water_dikinase		PF01326	Pyruvate_phosphate_dikinase_PEP/pyruvate_binding_domain	SSF56059	Glutathione synthetase ATP-binding domain-like
jg11367	0PGGF	Leucyl-tRNA_synthetase
jg11369	0PV13	NA
jg1137	IPR013766	Thioredoxin_domain	IPR012336	Thioredoxin-like_fold	IPR008580	PPPDE_putative_peptidase_domain	IPR013535	PUL_domain	0PHTV	Thioredoxin	GH85	endo-beta-N-acetylglucosaminidase_(EC_3.2.1.96)		PF00085	Thioredoxin	PF05903	PPPDE_putative_peptidase_domain	PF08324	PUL_domain		SSF52833	Thioredoxin-like
jg11371	IPR007219	Transcription_factor_domain_fungi	0PIKR	C2H2_transcription_factor_(RfeC)	PF04082	Fungal_specific_transcription_factor_domain_
jg11372	IPR016040	NAD(P)-binding_domain	IPR016039	Thiolase-like	IPR014030	Beta-ketoacyl_synthase_N-terminal	IPR016035	Acyl_transferase/acyl_hydrolase/lysophospholipase	IPR008278	4'-phosphopantetheinyl_transferase_superfamily	IPR002582	Holo-[acyl_carrier_protein]_synthase	IPR026025	Fatty_acid_synthase_alpha_subunit_yeast	IPR004568	Phosphopantetheine-protein_transferase_domain	0PFY5	fatty_acid_synthase	2.7.8.7	Holo-[acyl-carrier-protein] synthase.	00770	Pantothenate_and_CoA_biosynthesis			PF00109	Beta-ketoacyl_synthase_N-terminal_domain	PF01648	4'-phosphopantetheinyl_transferase_superfamily	SSF51735	NAD(P)-binding Rossmann-fold domains	SSF53901	Thiolase-like	SSF52151	FabD/lysophospholipase-like	SSF56214	4'-phosphopantetheinyl transferase	TIGR00556	phosphopantetheine--protein_transferase_domain
jg11373	IPR012472	Domain_of_unknown_function_DUF1691	0PPQ0	Protein_of_unknown_function_(DUF1691)	PF07950	Protein_of_unknown_function_(DUF1691)	9B178	the_mdmd_complementing_protein_1_(mcp1)_family
jg11374	IPR029063	S-adenosyl-L-methionine-dependent_methyltransferase	IPR002905	tRNA_methyltransferase_Trm1	0PFUI	N2,n2-dimethylguanosine_tRNA_methyltransferase	2.1.1.21	Methylamine--glutamate N-methyltransferase.	00680	Methane_metabolism		PF02005	N2_N2-dimethylguanosine_tRNA_methyltransferase	9B178	the_mdmd_complementing_protein_1_(mcp1)_family	SSF53335	S-adenosyl-L-methionine-dependent methyltransferases
jg11375	IPR013087	Zinc_finger_C2H2-type/integrase_DNA-binding_domain	0PPZX	C2H2_finger_domain_protein	SSF57667	beta-beta-alpha zinc fingers
jg11376	IPR009014	Transketolase_C-terminal/Pyruvate-ferredoxin_oxidoreductase_domain_II		IPR029061	Thiamin_diphosphate-binding_fold	IPR005475	Transketolase-like_pyrimidine-binding_domain	0PGHC	pyruvate_dehydrogenase_e1_component		PF02780	Transketolase_C-terminal_domain	PF02779	Transketolase_pyrimidine_binding_domain		SSF52922	TK C-terminal domain-like	SSF52518	Thiamin diphosphate-binding fold (THDP-binding)
jg11377	IPR016040	NAD(P)-binding_domain	IPR013149	Alcohol_dehydrogenase_C-terminal	IPR020843	Polyketide_synthase_enoylreductase_domain	IPR011032	GroES-like	0PGVI	)-reductase		PF00107	Zinc-binding_dehydrogenase		SSF51735	NAD(P)-binding Rossmann-fold domains	SSF50129	GroES-like
jg11378	IPR029052	Metallo-dependent_phosphatase-like	IPR004843	Calcineurin-like_phosphoesterase_domain_apaH_type	IPR008334	5'-Nucleotidase_C-terminal	IPR014485	Predicted_phosphoesterase_C103902_type	0PHZS	ser_Thr_protein_phosphatase	PF00149	Calcineurin-like_phosphoesterase	SSF56300	Metallo-dependent phosphatases	SSF55816	5'-nucleotidase (syn. UDP-sugar hydrolase), C-terminal domain
jg11379	IPR023631	Amidase_signature_domain	IPR004412	Glutamyl-tRNA(Gln)_amidotransferase_A_subunit	0PGBS	Allows_the_formation_of_correctly_charged_Gln-tRNA(Gln)_through_the_transamidation_of_misacylated_Glu-tRNA(Gln)_in_the_mitochondria._The_reaction_takes_place_in_the_presence_of_glutamine_and_ATP_through_an_activated_gamma-phospho-Glu-tRNA(Gln)_(By_similarity)	6.3.5.7	Glutaminyl-tRNA synthase (glutamine-hydrolyzing).	00970	Aminoacyl-tRNA_biosynthesis		PF01425	Amidase	3A9	the_chloroplast_envelope_protein_translocase_(cept_or_tic-toc)_family	SSF75304	Amidase signature (AS) enzymes
jg1138	IPR021858	Protein_of_unknown_function_DUF3468	0PKFN	C6_zinc_finger	PF11951	Fungal_specific_transcription_factor_domain
jg11380	IPR013320	Concanavalin_A-like_lectin/glucanase_domain	0PGAS	histone-lysine_N-methyltransferase_(Bre2)		SSF49899	Concanavalin A-like lectins/glucanases
jg11381	IPR007955	Bystin	0PGSF	rRNA_processing_protein_Bystin		PF05291	Bystin
jg11382	0PH3M	SNF7_family_protein_Fti1_Did2
jg11383	IPR004827	Basic-leucine_zipper_domain	0PPY0	BZIP_transcription_factor_(HacA)		PF07716	Basic_region_leucine_zipper		SSF57959	Leucine zipper domain
jg11384	0PM9T	NA
jg11385	0PM9T	NA
jg11386	IPR004165	Coenzyme_A_transferase_family_I	IPR012791	3-oxoacid_CoA-transferase_subunit_B	IPR014388	3-oxoacid_CoA-transferase	0PGYY	Key_enzyme_for_ketone_body_catabolism._Transfers_the_CoA_moiety_from_succinate_to_acetoacetate._Formation_of_the_enzyme-CoA_intermediate_proceeds_via_an_unstable_anhydride_species_formed_between_the_carboxylate_groups_of_the_enzyme_and_substrate_(By_similarity)		PF01144	Coenzyme_A_transferase		SSF100950	NagB/RpiA/CoA transferase-like	TIGR02428	3-oxoacid_CoA-transferase_B_subunit
jg11387	IPR029032	AhpD-like	0PJMI	NA	SSF69118	AhpD-like
jg11388	IPR011701	Major_facilitator_superfamily	IPR020846	Major_facilitator_superfamily_domain	0PG15	Major_Facilitator_Superfamily	GH78	alpha-L-rhamnosidase_(EC_3.2.1.40)	PF07690	Major_Facilitator_Superfamily	2A1	the_major_facilitator_superfamily_(mfs)	SSF103473	MFS general substrate transporter
jg11389	IPR011701	Major_facilitator_superfamily	IPR020846	Major_facilitator_superfamily_domain	0PFHA	(Mfs)_transporter	PF07690	Major_Facilitator_Superfamily	2A1	the_major_facilitator_superfamily_(mfs)	SSF103473	MFS general substrate transporter
jg1139	IPR002575	Aminoglycoside_phosphotransferase	IPR011009	Protein_kinase-like_domain	0PNIA	Phosphotransferase_enzyme_family	PF01636	Phosphotransferase_enzyme_family	SSF56112	Protein kinase-like (PK-like)
jg11390	0PPM4	NA
jg11391	IPR023214	HAD-like_domain	IPR006384	Pyridoxal_phosphate_phosphatase-related	0PK8K	2,3-diketo-5-methylthio-1-phosphopentane_phosphatase	PF12710	haloacid_dehalogenase-like_hydrolase	SSF56784	HAD-like	TIGR01488	HAD_phosphoserine_phosphatase-like_hydrolase_family_IB	TIGR01489	2_3-diketo-5-methylthio-1-phosphopentane_phosphatase
jg11392	IPR004302	Chitin-binding_domain_3	0PPEK	endo-glucanase		PF03067	Chitin_binding_domain
jg11393	IPR013901	Protein_of_unknown_function_DUF1772	0PTW4	NA		PF08592	Domain_of_unknown_function_(DUF1772)
jg11394	IPR012336	Thioredoxin-like_fold	IPR000889	Glutathione_peroxidase	0PN5P	glutathione_peroxidase		PF00255	Glutathione_peroxidase	SSF52833	Thioredoxin-like
jg11395	IPR016040	NAD(P)-binding_domain	IPR013149	Alcohol_dehydrogenase_C-terminal	IPR020843	Polyketide_synthase_enoylreductase_domain	IPR011032	GroES-like	IPR013154	Alcohol_dehydrogenase_N-terminal	0PUKB	Zinc-binding_dehydrogenase	PF00107	Zinc-binding_dehydrogenase	PF08240	Alcohol_dehydrogenase_GroES-like_domain		SSF51735	NAD(P)-binding Rossmann-fold domains	SSF50129	GroES-like
jg11396	IPR009799	EthD_domain	IPR011008	Dimeric_alpha-beta_barrel	0PTAV	NA	PF07110	EthD_domain	SSF54909	Dimeric alpha+beta barrel
jg11397	IPR029058	Alpha/Beta_hydrolase_fold	IPR000073	Alpha/beta_hydrolase_fold-1	0PMQI	Alpha/beta_hydrolase_of_unknown_function_(DUF1100)		PF12697	Alpha/beta_hydrolase_family	SSF53474	alpha/beta-Hydrolases
jg11398	IPR011701	Major_facilitator_superfamily	IPR020846	Major_facilitator_superfamily_domain	0PMBP	resistance_protein	CE14	N-acetyl-1-D-myo-inosityl-2-amino-2-deoxy-alpha-D-glucopyranoside_deacetylase_(EC_3.5.1.89);_diacetylchitobiose_deacetylase_(EC_3.5.1.-);_mycothiol_S-conjugate_amidase_(EC_3.5.1.-)	PF07690	Major_Facilitator_Superfamily	2A1	the_major_facilitator_superfamily_(mfs)	SSF103473	MFS general substrate transporter
jg11399	IPR020806	Polyketide_synthase_phosphopantetheine-binding_domain	IPR009081	Acyl_carrier_protein-like	IPR001242	Condensation_domain	IPR000873	AMP-dependent_synthetase/ligase	IPR016040	NAD(P)-binding_domain	IPR013120	Male_sterility_NAD-binding	IPR029063	S-adenosyl-L-methionine-dependent_methyltransferase	IPR016039	Thiolase-like	IPR014030	Beta-ketoacyl_synthase_N-terminal	IPR014043	Acyl_transferase	IPR014031	Beta-ketoacyl_synthase_C-terminal		IPR020807	Polyketide_synthase_dehydratase_domain	IPR016035	Acyl_transferase/acyl_hydrolase/lysophospholipase	IPR016036	Malonyl-CoA_ACP_transacylase_ACP-binding	IPR020801	Polyketide_synthase_acyl_transferase_domain	IPR020841	Polyketide_synthase_beta-ketoacyl_synthase_domain	IPR013968	Polyketide_synthase_ketoreductase_domain	0PIJA	polyketide_synthase	GH4	maltose-6-phosphate_glucosidase_(EC_3.2.1.122);_alpha-glucosidase_(EC_3.2.1.20);_alpha-galactosidase_(EC_3.2.1.22);_6-phospho-beta-glucosidase_(EC_3.2.1.86);_alpha-glucuronidase_(EC_3.2.1.139).		PF00550	Phosphopantetheine_attachment_site	PF00668	Condensation_domain	PF00501	AMP-binding_enzyme	PF07993	Male_sterility_protein
PF00109	PF00698	Acyl_transferase_domain	PF02801	Beta-ketoacyl_synthase_C-terminal_domain	PF16197	Ketoacyl-synthetase_C-terminal_extension	PF14765	Polyketide_synthase_dehydratase	PF08659	KR_domain	4C1	the_proposed_fatty_acid_transporter_(fat)_family						SSF52777	CoA-dependent acyltransferases	SSF56801	Acetyl-CoA synthetase-like	SSF47336	ACP-like	SSF51735	NAD(P)-binding Rossmann-fold domains	SSF53335	S-adenosyl-L-methionine-dependent methyltransferases	SSF53901	Thiolase-like	SSF52151	FabD/lysophospholipase-like	SSF55048	Probable ACP-binding domain of malonyl-CoA ACP transacylase
jg114	0PTEY	GPI_anchored_serine-threonine_rich_protein
jg1140	0PM5D	RING_finger_domain_protein		SSF57850	RING/U-box
jg11400	IPR001138	Zn(2)-C6_fungal-type_DNA-binding_domain	PF00172	Fungal_Zn(2)-Cys(6)_binuclear_cluster_domain	SSF57701	Zn2/Cys6 DNA-binding domain
jg11401	IPR022234	Protein_of_unknown_function_DUF3759	PF12585	Protein_of_unknown_function_(DUF3759)
jg11402	IPR017986	WD40-repeat-containing_domain	IPR001680	WD40_repeat	0PIS0	Component_of_the_regulatory_network_controlling_carbon_source_utilization_through_ubiquitination_and_deubiquitination_involving_creA,_creB,_creC,_creD_and_acrB._Required_to_prevent_the_proteolysis_of_the_CreB_deubiquitinating_enzyme_in_the_absence_of_carbon_catabolite_repression._CreB_deubiquitinating_enzyme_stabilized_in_a_complex_with_the_CreC_leads_to_the_expression_of_genes_such_as_those_in_t…			SSF50978	WD40 repeat-like
jg11404	IPR016166	FAD-binding_type_2	IPR006094	FAD_linked_oxidase_N-terminal	IPR012951	Berberine/berberine-like	0PIAC	isoamyl_alcohol_oxidase		PF01565	FAD_binding_domain_	PF08031	Berberine_and_berberine_like_	SSF56176	FAD-binding/transporter-associated domain-like
jg11405	IPR000462	CDP-alcohol_phosphatidyltransferase	IPR014387	CDP-diacylglycerol-inositol_3-phosphatidyltransferase_eukaryote	0PI51	CDP-diacylglycerol-inositol_3-phosphatidyltransferase	2.7.8.11	CDP-diacylglycerol--inositol 3-phosphatidyltransferase.	00564	Glycerophospholipid_metabolism	04070	Phosphatidylinositol_signaling_system	00562	Inositol_phosphate_metabolism		PF01066	CDP-alcohol_phosphatidyltransferase
jg11407	0PF91	cortical_actin_cytoskeleton_protein_asp1
jg11409	IPR011009	Protein_kinase-like_domain	IPR000719	Protein_kinase_domain	0PJ55	serine_threonine_protein_kinase	GH18	chitinase_(EC_3.2.1.14);_endo-beta-N-acetylglucosaminidase_(EC_3.2.1.96);_xylanase_inhibitor;_concanavalin_B;_narbonin	PF00069	Protein_kinase_domain	9B106	the_pock_size-determining_protein_(psdp)_family	SSF56112	Protein kinase-like (PK-like)
jg1141	IPR001604	DNA/RNA_non-specific_endonuclease	IPR020821	Extracellular_Endonuclease_subunit_A	0PHAY	nuclease		PF01223	DNA/RNA_non-specific_endonuclease			SSF54060	His-Me finger endonucleases
jg11410	0PV45	NA
jg11411	0PFP3	26S_protease_regulatory_subunit_6A
jg11412	IPR004088	K_Homology_domain_type_1	IPR004087	K_Homology_domain	0PK1N	rna-binding_protein		PF00013	KH_domain		SSF54791	Eukaryotic type KH-domain (KH-domain type I)
jg11413	0PM53	LPXTG-motif_cell_wall_anchor_domain_protein
jg11415	IPR023410	14-3-3_domain	0PHTI	14-3-3_protein			PF00244	14-3-3_protein	SSF48445	14-3-3 protein
jg11416	0PVUX	Transcription_factor
jg11417	IPR027815	10TM_putative_phosphate_transporter_cytosolic_domain	0PV80	DUF221_domain_protein	PF14703	Cytosolic_domain_of_10TM_putative_phosphate_transporter	1A17	the_calcium-dependent_chloride_channel_(ca-clc)_family
jg11418	IPR021848	Protein_of_unknown_function_DUF3445	0PFC5	conserved_hypothetical_protein	PF11927	Protein_of_unknown_function_(DUF3445)
jg11419	IPR016040	NAD(P)-binding_domain	IPR005106	Aspartate/homoserine_dehydrogenase_NAD-binding	IPR022697	Homoserine_dehydrogenase_lacking_ACT_domain	IPR001342	Homoserine_dehydrogenase_catalytic	0PGAE	homoserine_dehydrogenase	1.1.1.3	Homoserine dehydrogenase.	00270	Cysteine_and_methionine_metabolism	00260	Glycine,_serine_and_threonine_metabolism	00300	Lysine_biosynthesis		PF03447	Homoserine_dehydrogenase_NAD_binding_domain	PF00742	Homoserine_dehydrogenase	SSF51735	NAD(P)-binding Rossmann-fold domains	SSF55347	Glyceraldehyde-3-phosphate dehydrogenase-like, C-terminal domain
jg1142	IPR003689	Zinc/iron_permease	0PITS	transporter		PF02535	ZIP_Zinc_transporter	2A5	the_zinc_(zn(2+))-iron_(fe(2+))_permease_(zip)_family
jg11420	IPR025066	Protein_of_unknown_function_DUF4078	0PMAE	Inherit_from_euNOG:_Conserved_hypothetical_protein	PF13300	Domain_of_unknown_function_(DUF4078)
jg11421	0PP2J	conserved_hypothetical_protein
jg11423	IPR023753	Pyridine_nucleotide-disulphide_oxidoreductase_FAD/NAD(P)-binding_domain	IPR010795	Prenylcysteine_lyase	0PGAB	Prenylcysteine		PF13450	NAD(P)-binding_Rossmann-like_domain	PF07156	Prenylcysteine_lyase	SSF51905	FAD/NAD(P)-binding domain
jg11424	0Q00K	NA
jg11425	IPR009071	High_mobility_group_box_domain	0PRUP	DNA-binding_protein_that_induces_severe_bending_of_DNA._Required_for_DNA-binding_by_the_FACT_complex,_a_general_chromatin_factor_that_acts_to_reorganize_nucleosomes._The_FACT_complex_is_involved_in_multiple_processes_that_require_DNA_as_a_template_such_as_mRNA_elongation,_DNA_replication_and_DNA_repair._Also_augments_the_fidelity_of_transcription_by_RNA_polymerase_III_independently_of_any_role_in…	PF00505	HMG_(high_mobility_group)_box		SSF47095	HMG-box
jg11426	IPR019364	Mediator_complex_subunit_Med8_fungi/metazoa	0PR74	Component_of_the_Mediator_complex,_a_coactivator_involved_in_the_regulated_transcription_of_nearly_all_RNA_polymerase_II-dependent_genes._Mediator_functions_as_a_bridge_to_convey_information_from_gene-specific_regulatory_proteins_to_the_basal_RNA_polymerase_II_transcription_machinery._Mediator_is_recruited_to_promoters_by_direct_interactions_with_regulatory_proteins_and_serves_as_a_scaffold_for_t…		PF10232	Mediator_of_RNA_polymerase_II_transcription_complex_subunit_8
jg11427	0PP4W	Inherit_from_NOG:_Conserved_hypothetical,_protein
jg11428	IPR014801	Mediator_complex_subunit_Med5_fungi	0PKED	Component_of_the_Mediator_complex,_a_coactivator_involved_in_the_regulated_transcription_of_nearly_all_RNA_polymerase_II-dependent_genes._Mediator_functions_as_a_bridge_to_convey_information_from_gene-specific_regulatory_proteins_to_the_basal_RNA_polymerase_II_transcription_machinery._Mediator_is_recruited_to_promoters_by_direct_interactions_with_regulatory_proteins_and_serves_as_a_scaffold_for_t…		PF08689	Mediator_complex_subunit_Med5
jg11429	IPR001452	SH3_domain	IPR023578	Ras_guanine_nucleotide_exchange_factor_domain	IPR001895	Ras_guanine-nucleotide_exchange_factors_catalytic_domain	IPR000651	Ras-like_guanine_nucleotide_exchange_factor_N-terminal	0QDPW	Ras_guanine-nucleotide_exchange_protein	PF00617	RasGEF_domain	PF00618	RasGEF_N-terminal_motif				SSF50044	SH3-domain	SSF48366	Ras GEF
jg1143	IPR018612	Domain_of_unknown_function_DUF2040	0PQ4R	Coiled-coil_domain-containing_protein	PF09745	Coiled-coil_domain-containing_protein_55_(DUF2040)
jg11431	IPR003594	Histidine_kinase-like_ATPase_C-terminal_domain	IPR014790	MutL_C-terminal_dimerisation	0PHBW	DNA_mismatch_repair_protein		PF13589	Histidine_kinase-_DNA_gyrase_B-_and_HSP90-like_ATPase	PF08676	MutL_C_terminal_dimerisation_domain		SSF55874	ATPase domain of HSP90 chaperone/DNA topoisomerase II/histidine kinase	SSF118116	DNA mismatch repair protein MutL
jg11433	IPR001810	F-box_domain	SSF81383	F-box domain
jg11434	0PNYT	conserved_hypothetical_protein
jg11435	IPR023753	Pyridine_nucleotide-disulphide_oxidoreductase_FAD/NAD(P)-binding_domain	IPR029063	S-adenosyl-L-methionine-dependent_methyltransferase	IPR002937	Amine_oxidase	0PHYF	conserved_hypothetical_protein	PF13450	NAD(P)-binding_Rossmann-like_domain	PF01593	Flavin_containing_amine_oxidoreductase	SSF51905	FAD/NAD(P)-binding domain	SSF53335	S-adenosyl-L-methionine-dependent methyltransferases
jg11436	IPR004827	Basic-leucine_zipper_domain	0PQZ4	bZIP_transcription_factor	PF07716	Basic_region_leucine_zipper		SSF57959	Leucine zipper domain
jg11437	IPR001841	Zinc_finger_RING-type	0PNR8	RING_finger_domain_protein_(Znf1)	PF13639	Ring_finger_domain	SSF57850	RING/U-box
jg11438	IPR010378	Protein_of_unknown_function_DUF974	0PNI2	DUF974_domain-containing_protein	PF06159	Protein_of_unknown_function_(DUF974)
jg11439	IPR005113	uDENN_domain	IPR001194	DENN_domain	IPR004146	DC1	IPR005112	dDENN_domain	0PH23	dDENN_domain_protein	PF02141	DENN_(AEX-3)_domain	PF03107	C1_domain	PF03455	dDENN_domain				SSF57889	Cysteine-rich domain
jg1144	0PPV6	phospholipase_d
jg11440	IPR007902	Centromere_protein_Chl4/mis15/CENP-N	0PGEK	CHL4_family_chromosome_segregation_protein		PF05238	Kinetochore_protein_CHL4_like
jg11442	IPR001381	3-dehydroquinate_dehydratase_type_I	0PKTF	pentafunctional_arom_polypeptide	4.2.1.10	3-dehydroquinate dehydratase.	00400	Phenylalanine,_tyrosine_and_tryptophan_biosynthesis		PF01487	Type_I_3-dehydroquinase	SSF51569	Aldolase	TIGR01093	3-dehydroquinate_dehydratase_type_I
jg11443	IPR012349	FMN-binding_split_barrel	IPR007396	Transcriptional_regulator_PAI_2-type	0PM5K	Transcriptional_regulator		PF04299	Putative_FMN-binding_domain	SSF50475	FMN-binding split barrel
jg11444	IPR001138	Zn(2)-C6_fungal-type_DNA-binding_domain	IPR007219	Transcription_factor_domain_fungi	0PKQA	Transcription_factor	GH28	polygalacturonase_(EC_3.2.1.15);_exo-polygalacturonase_(EC_3.2.1.67);_exo-polygalacturonosidase_(EC_3.2.1.82);_rhamnogalacturonase_(EC_3.2.1.-);_endo-xylogalacturonan_hydrolase_(EC_3.2.1.-);_rhamnogalacturonan_alpha-L-rhamnopyranohydrolase_(EC_3.2.1.40)	PF00172	Fungal_Zn(2)-Cys(6)_binuclear_cluster_domain	PF04082	Fungal_specific_transcription_factor_domain_			SSF57701	Zn2/Cys6 DNA-binding domain
jg11445	IPR009061	Putative_DNA-binding_domain	IPR010093	SinI-like_DNA-binding_domain	PF12728	Helix-turn-helix_domain	SSF46955	Putative DNA-binding domain	TIGR01764	DNA_binding_domain_excisionase_family
jg11447	IPR004181	Zinc_finger_MIZ-type	0PNZG	MIZ_zinc_finger	PF02891	MIZ/SP-RING_zinc_finger	8A15	the_k(+)_channel_accessory_protein_(kchap)_family
jg11448		0PFP8	conserved_hypothetical_protein	PF17104	Domain_of_unknown_function_(DUF5102)
jg11449	0PPW8	Inherit_from_euNOG:_Conserved_hypothetical_protein	SSF103481	Multidrug resistance efflux transporter EmrE
jg1145	IPR011009	Protein_kinase-like_domain	IPR000719	Protein_kinase_domain	0PNG0	serine_threonine_protein_kinase	GH23	lysozyme_type_G_(EC_3.2.1.17);_peptidoglycan_lyase_(EC_4.2.2.-)_also_known_in_the_literature_as_peptidoglycan_lytic_transglycosylase	PF00069	Protein_kinase_domain	9B106	the_pock_size-determining_protein_(psdp)_family		SSF56112	Protein kinase-like (PK-like)
jg11450	IPR012349	FMN-binding_split_barrel	IPR011576	Pyridoxamine_5'-phosphate_oxidase-like_FMN-binding_domain	IPR019576	Pyridoxine_5'-phosphate_oxidase_dimerisation_C-terminal	0PP4Z	(pyridoxamine)_phosphate_oxidase	1.4.3.5	Pyridoxal 5'-phosphate synthase.	00750	Vitamin_B6_metabolism		PF01243	Pyridoxamine_5'-phosphate_oxidase	PF10590	Pyridoxine_5'-phosphate_oxidase_C-terminal_dimerisation_region	SSF50475	FMN-binding split barrel
jg11451	IPR002885	Pentatricopeptide_repeat		0PH31	pentatricopeptide_repeat_protein	PF13812	Pentatricopeptide_repeat_domain		TIGR00756	pentatricopeptide_repeat_domain
jg11452	IPR001138	Zn(2)-C6_fungal-type_DNA-binding_domain	IPR007219	Transcription_factor_domain_fungi	0PM76	Transcription_factor	PF00172	Fungal_Zn(2)-Cys(6)_binuclear_cluster_domain	PF04082	Fungal_specific_transcription_factor_domain_			SSF57701	Zn2/Cys6 DNA-binding domain
jg11453	IPR023753	Pyridine_nucleotide-disulphide_oxidoreductase_FAD/NAD(P)-binding_domain	IPR000103	Pyridine_nucleotide-disulphide_oxidoreductase_class-II	0PG7R	Flavin-binding_monooxygenase-like	PF13450	NAD(P)-binding_Rossmann-like_domain	SSF51905	FAD/NAD(P)-binding domain
jg11454	IPR029071	Ubiquitin-related_domain	0PPFQ	conserved_hypothetical_protein	PF13881	Ubiquitin-2_like_Rad60_SUMO-like	SSF54236	Ubiquitin-like
jg11455	IPR020568	Ribosomal_protein_S5_domain_2-type_fold	IPR013750	GHMP_kinase_C-terminal_domain	IPR006204	GHMP_kinase_N-terminal_domain	IPR016005	Phosphomevalonate_kinase_ERG8	0PJBM	Phosphomevalonate_kinase	2.7.4.2	Phosphomevalonate kinase.	00900	Terpenoid_backbone_biosynthesis		PF08544	GHMP_kinases_C_terminal_	PF00288	GHMP_kinases_N_terminal_domain	SSF54211	Ribosomal protein S5 domain 2-like	SSF55060	GHMP Kinase, C-terminal domain
jg11456	0PRK2	20S_proteasome_maturation_protein_Ump1		PF05348	Proteasome_maturation_factor_UMP1
jg11457	IPR007303	TIP41-like_protein	0PG32	type_2A_phosphatase_activator_tip41		PF04176	TIP41-like_family_
jg11459		0PH81	Vacuolar_protein_sorting-associated_protein		PF16910	Repeating_coiled_region_of_VPS13
jg1146	IPR028020	ASX_homology_domain	0PT7U	conserved_hypothetical_protein	PF13919	Asx_homology_domain
jg11460	0PVI3	Peptidase_family_S41
jg11461	IPR008250	P-type_ATPase_A__domain	0QE8C	phospholipid-transporting_ATPase		3A3	the_p-type_atpase_(p-atpase)_superfamily	SSF81653	Calcium ATPase, transduction domain A
jg11462	IPR004841	Amino_acid_permease/_SLC12A_domain	0QDKT	Amino_acid_permease		PF00324	Amino_acid_permease	2A3	the_amino_acid-polyamine-organocation_(apc)_family
jg11464	IPR006966	Peroxin-3	0PI1H	Peroxisomal_membrane_protein		PF04882	Peroxin-3	9A17	the_integral_membrane_peroxisomal_protein_importer-2_(ppi2)_family
jg11465	0Q2W8	NA
jg11466	0Q1IF	NA
jg11467	IPR011701	Major_facilitator_superfamily	IPR020846	Major_facilitator_superfamily_domain	IPR007836	Ribosomal_protein_L41	0PFT2	transporter	GH78	alpha-L-rhamnosidase_(EC_3.2.1.40)	PF07690	Major_Facilitator_Superfamily	PF05162	Ribosomal_protein_L41	2A1	the_major_facilitator_superfamily_(mfs)	SSF103473	MFS general substrate transporter
jg11468	IPR009668	RNA_polymerase_I_associated_factor_A49-like	0PITZ	RNA_Polymerase_I		PF06870	A49-like_RNA_polymerase_I_associated_factor_
jg11469	IPR015424	Pyridoxal_phosphate-dependent_transferase	IPR004839	Aminotransferase_class_I/classII	IPR010961	Tetrapyrrole_biosynthesis_5-aminolevulinic_acid_synthase	0PHKA	5-aminolevulinate_synthase	2.3.1.37	5-aminolevulinate synthase.	00260	Glycine,_serine_and_threonine_metabolism	00860	Porphyrin_and_chlorophyll_metabolism			PF00155	Aminotransferase_class_I_and_II	SSF53383	PLP-dependent transferases	TIGR01821	5-aminolevulinic_acid_synthase
jg11470	IPR027417	P-loop_containing_nucleoside_triphosphate_hydrolase	IPR001650	Helicase_C-terminal	IPR014001	Helicase_superfamily_1/2_ATP-binding_domain	IPR020838	DBINO_domain	IPR000330	SNF2-related_N-terminal_domain	IPR004709	Na+/H+_exchanger	IPR006153	Cation/H+_exchanger	0PFTZ	DNA_helicase_component_of_the_INO80_complex_which_remodels_chromatin_by_shifting_nucleosomes_and_is_involved_in_DNA_repair_(By_similarity)		PF00271	Helicase_conserved_C-terminal_domain	PF13892	DNA-binding_domain	PF00176	SNF2_family_N-terminal_domain	PF00999	Sodium/hydrogen_exchanger_family	2A36	the_monovalent_cation:proton_antiporter-1_(cpa1)_family			SSF52540	P-loop containing nucleoside triphosphate hydrolases	TIGR00840	sodium/hydrogen_exchanger_3
jg11471	IPR020846	Major_facilitator_superfamily_domain	0PHUS	Sucrose_transporter		PF13347	MFS/sugar_transport_protein	2A2	the_glycoside-pentoside-hexuronide_(gph):cation_symporter_family	SSF103473	MFS general substrate transporter
jg11472	IPR003120	Transcription_factor_STE-like	IPR013087	Zinc_finger_C2H2-type/integrase_DNA-binding_domain	0PFQA	Transcription_factor		PF00096	Zinc_finger_C2H2_type	PF02200	STE_like_transcription_factor			SSF57667	beta-beta-alpha zinc fingers
jg11473	IPR016040	NAD(P)-binding_domain	IPR019901	Ergot_alkaloid_biosynthesis_protein	0PN79	ergot_alkaloid_biosynthetic_protein_A	SSF51735	NAD(P)-binding Rossmann-fold domains	TIGR03649	ergot_alkaloid_biosynthesis_protein_AFUA_2G17970_family
jg11475	IPR027973	Protein_of_unknown_function_DUF4602	0PSA1	conserved_hypothetical_protein	PF15375	Domain_of_unknown_function_(DUF4602)
jg11476	IPR011060	Ribulose-phosphate_binding_barrel	IPR011858	Phosphoribosylformimino-5-aminoimidazole_carboxamide_ribotide_isomerase_eukaryotic	IPR006062	Histidine_biosynthesis	0PGN7	isomerase	5.3.1.16	1-(5-phosphoribosyl)-5-	00340	Histidine_metabolism		PF00977	Histidine_biosynthesis_protein	SSF51366	Ribulose-phoshate binding barrel	TIGR02129	phosphoribosylformimino-5-aminoimidazole_carboxamide_ribotide_isomerase
jg11477	IPR001138	Zn(2)-C6_fungal-type_DNA-binding_domain	0PMP2	Quinic_acid_utilization_activator	PF00172	Fungal_Zn(2)-Cys(6)_binuclear_cluster_domain		SSF57701	Zn2/Cys6 DNA-binding domain
jg11478	IPR001874	Dehydroquinase_class_II	0PNZV	Is_involved_in_the_catabolism_of_quinate._Allows_the_utilization_of_quinate_as_carbon_source_via_the_beta-ketoadipate_pathway_(By_similarity)	4.2.1.10	3-dehydroquinate dehydratase.	00400	Phenylalanine,_tyrosine_and_tryptophan_biosynthesis		PF01220	Dehydroquinase_class_II	SSF52304	Type II 3-dehydroquinate dehydratase	TIGR01088	3-dehydroquinate_dehydratase_type_II
jg11479	IPR000760	Inositol_monophosphatase	0PJHW	Inositol_monophosphatase_QutG		PF00459	Inositol_monophosphatase_family	SSF56655	Carbohydrate phosphatase
jg1148	0PGET	elongation_factor_3
jg11480	IPR027417	P-loop_containing_nucleoside_triphosphate_hydrolase	IPR016040	NAD(P)-binding_domain	IPR031322	Shikimate_kinase/gluconokinase	IPR013708	Shikimate_dehydrogenase_substrate_binding_N-terminal	IPR001381	3-dehydroquinate_dehydratase_type_I	IPR006151	Quinate/shikimate_5-dehydrogenase/glutamyl-tRNA_reductase	0PKBA	Repressor_protein	2.7.1.71	Shikimate kinase.	1.1.1.25	Shikimate dehydrogenase.	4.2.1.10	3-dehydroquinate dehydratase.	00400	Phenylalanine,_tyrosine_and_tryptophan_biosynthesis	PF01202	Shikimate_kinase	PF08501	Shikimate_dehydrogenase_substrate_binding_domain	PF01487	Type_I_3-dehydroquinase	PF01488	Shikimate_/_quinate_5-dehydrogenase	SSF52540	P-loop containing nucleoside triphosphate hydrolases	SSF51735	NAD(P)-binding Rossmann-fold domains	SSF51569	Aldolase	SSF53223	Aminoacid dehydrogenase-like, N-terminal domain
jg11481	IPR001424	Superoxide_dismutase_copper/zinc_binding_domain	0PPE3	Superoxide_dismutase	PF00080	Copper/zinc_superoxide_dismutase_(SODC)	SSF49329	Cu,Zn superoxide dismutase-like
jg11482	IPR011701	Major_facilitator_superfamily	IPR020846	Major_facilitator_superfamily_domain	0PK4Z	Major_Facilitator_Superfamily	CE14	N-acetyl-1-D-myo-inosityl-2-amino-2-deoxy-alpha-D-glucopyranoside_deacetylase_(EC_3.5.1.89);_diacetylchitobiose_deacetylase_(EC_3.5.1.-);_mycothiol_S-conjugate_amidase_(EC_3.5.1.-)	PF07690	Major_Facilitator_Superfamily	2A1	the_major_facilitator_superfamily_(mfs)	SSF103473	MFS general substrate transporter
jg11483	IPR015424	Pyridoxal_phosphate-dependent_transferase	IPR004839	Aminotransferase_class_I/classII	0PKRQ	Aminotransferase_class_I_and_II	PF00155	Aminotransferase_class_I_and_II	SSF53383	PLP-dependent transferases
jg11484	IPR023753	Pyridine_nucleotide-disulphide_oxidoreductase_FAD/NAD(P)-binding_domain	0PJH7	monooxygenase	PF13738	Pyridine_nucleotide-disulphide_oxidoreductase	SSF51905	FAD/NAD(P)-binding domain
jg11485	IPR021822	Protein_of_unknown_function_DUF3405	0PI27	conserved_hypothetical_protein	PF11885	Protein_of_unknown_function_(DUF3405)
jg11486	IPR027417	P-loop_containing_nucleoside_triphosphate_hydrolase	IPR006689	Small_GTPase_superfamily_ARF/SAR_type	IPR005225	Small_GTP-binding_protein_domain	0PGWR	adp-ribosylation_factor			PF00025	ADP-ribosylation_factor_family	9A50	the_nuclear_t-rna_exporter_(t-exporter)_family				SSF52540	P-loop containing nucleoside triphosphate hydrolases	TIGR00231	small_GTP-binding_protein_domain
jg1149	0PMTA	FAD_binding
jg11490	IPR002645	STAS_domain	IPR011547	SLC26A/SulP_transporter_domain	IPR000595	Cyclic_nucleotide-binding_domain	IPR018490	Cyclic_nucleotide-binding-like	0PG8Q	sulfate_transporter_family_protein		PF00916	Sulfate_permease_family	PF01740	STAS_domain	PF00027	Cyclic_nucleotide-binding_domain	2A53	the_sulfate_permease_(sulp)_family		SSF52091	SpoIIaa-like	SSF51206	cAMP-binding domain-like
jg11491	IPR008927	6-phosphogluconate_dehydrogenase_C-terminal_domain-like	IPR006114	6-phosphogluconate_dehydrogenase_C-terminal	0PF9G	Catalyzes_the_oxidative_decarboxylation_of_6-_phosphogluconate_to_ribulose_5-phosphate_and_CO(2),_with_concomitant_reduction_of_NADP_to_NADPH_(By_similarity)	1.1.1.44	Phosphogluconate dehydrogenase (NADP(+)-dependent, decarboxylating).	00480	Glutathione_metabolism	00030	Pentose_phosphate_pathway		PF00393	6-phosphogluconate_dehydrogenase_C-terminal_domain		SSF48179	6-phosphogluconate dehydrogenase C-terminal domain-like
jg11493	IPR029044	Nucleotide-diphospho-sugar_transferases	IPR002495	Glycosyl_transferase_family_8	0PM9M	Glycosyl_transferase_family_protein	PF01501	Glycosyl_transferase_family_8	SSF53448	Nucleotide-diphospho-sugar transferases
jg11494	0PS39	NA
jg11496	IPR024957	Cep57_centrosome_microtubule-binding_domain	0PTPW	NA	PF06657	Centrosome_microtubule-binding_domain_of_Cep57
jg11497	IPR021148	Putative_polysaccharide_biosynthesis_protein	0PN7W	DUF757_domain_protein	PF04669	Polysaccharide_biosynthesis
jg11498	IPR027417	P-loop_containing_nucleoside_triphosphate_hydrolase	IPR003593	AAA+_ATPase_domain	IPR003439	ABC_transporter-like	IPR011527	ABC_transporter_type_1_transmembrane_domain	0PGKJ	Multidrug_resistance_protein		PF00005	ABC_transporter	PF00664	ABC_transporter_transmembrane_region	3A1	the_atp-binding_cassette_(abc)_superfamily		SSF52540	P-loop containing nucleoside triphosphate hydrolases	SSF90123	ABC transporter transmembrane region
jg11499	IPR017941	Rieske_[2Fe-2S]_iron-sulphur_domain	0PPNV	domain_protein	PF00355	Rieske_[2Fe-2S]_domain	SSF50022	ISP domain
jg115	IPR001623	DnaJ_domain	0PFZB	DnaJ_domain_protein	PF00226	DnaJ_domain	SSF46565	Chaperone J-domain
jg11500	0PN17	conserved_hypothetical_protein
jg11501	IPR005103	Glycoside_hydrolase_family_61	0PNR3	glycoside_hydrolase_family_61_protein		3.2.1.4	Cellulase.	00500	Starch_and_sucrose_metabolism	PF03443	Glycosyl_hydrolase_family_61
jg11506	IPR016024	Armadillo-type_fold	IPR019318	Guanine_nucleotide_exchange_factor_Ric8	0PJDY	conserved_hypothetical_protein	PF10165	Guanine_nucleotide_exchange_factor_synembryn	SSF48371	ARM repeat
jg11507	IPR016024	Armadillo-type_fold	IPR022031	Telomere-associated_protein_Rif1_N-terminal	0PIGD	Telomere_length_regulator_protein_rif1	PF12231	Rap1-interacting_factor_1_N_terminal	SSF48371	ARM repeat
jg11508	IPR023210	NADP-dependent_oxidoreductase_domain	IPR020471	Aldo/keto_reductase_subgroup	0Q17W	Aldo/keto_reductase_family	PF00248	Aldo/keto_reductase_family	8A5	the_voltage-gated_k(+)_channel_-subunit_(kv)_family	SSF51430	NAD(P)-linked oxidoreductase
jg11509	IPR011013	Galactose_mutarotase-like_domain	IPR008183	Aldose_1-/Glucose-6-phosphate_1-epimerase	IPR025532	Glucose-6-phosphate_1-epimerase	0PIY0	apospory-associated_protein_c	GH103	peptidoglycan_lytic_transglycosylase_(EC_3.2.1.-)	5.1.3.15	Glucose-6-phosphate 1-epimerase.	00010	Glycolysis_/_Gluconeogenesis		PF01263	Aldose_1-epimerase	SSF74650	Galactose mutarotase-like
jg1151	IPR000595	Cyclic_nucleotide-binding_domain	IPR018490	Cyclic_nucleotide-binding-like	IPR012198	cAMP-dependent_protein_kinase_regulatory_subunit	0PGW3	CAMP-dependent_protein_kinase_regulatory_subunit		PF00027	Cyclic_nucleotide-binding_domain	1A1	the_voltage-gated_ion_channel_(vic)_superfamily		SSF51206	cAMP-binding domain-like
jg11510	IPR002293	Amino_acid/polyamine_transporter_I	0PJE6	choline_transport_protein	PF13520	Amino_acid_permease	2A3	the_amino_acid-polyamine-organocation_(apc)_family
jg11512	0PJE6	choline_transport_protein	2A3	the_amino_acid-polyamine-organocation_(apc)_family
jg11513	0PNWQ	NA
jg11514	IPR002110	Ankyrin_repeat	IPR020683	Ankyrin_repeat-containing_domain	0PT6U	ANK	8A28	the_ankyrin_(ankyrin)_family		SSF48403	Ankyrin repeat
jg11517	IPR001841	Zinc_finger_RING-type	IPR015877	Cdk-activating_kinase_assembly_factor_MAT1_centre	IPR004575	Cdk-activating_kinase_assembly_factor_MAT1/Tfb3	0PJHJ	RNA_polymerase_II_transcription_factor_B		PF06391	CDK-activating_kinase_assembly_factor_MAT1	PF17121	Zinc_finger_C3HC4_type_(RING_finger)	SSF57850	RING/U-box	TIGR00570	CDK-activating_kinase_assembly_factor_MAT1
jg11518	IPR024325	Domain_of_unknown_function_DUF3835	0PM3B	conserved_hypothetical_protein		PF12927	Domain_of_unknown_function_(DUF3835)	PF13758	Prefoldin_subunit	SSF46579	Prefoldin
jg11519	IPR011009	Protein_kinase-like_domain	IPR000719	Protein_kinase_domain	0PF9W	IKS_protein_kinase	GH18	chitinase_(EC_3.2.1.14);_endo-beta-N-acetylglucosaminidase_(EC_3.2.1.96);_xylanase_inhibitor;_concanavalin_B;_narbonin		PF00069	Protein_kinase_domain	9B106	the_pock_size-determining_protein_(psdp)_family		SSF56112	Protein kinase-like (PK-like)
jg1152	IPR014756	Immunoglobulin_E-set		0PXEX	NA	GH13	alpha-amylase_(EC_3.2.1.1);_pullulanase_(EC_3.2.1.41);_cyclomaltodextrin_glucanotransferase_(EC_2.4.1.19);_cyclomaltodextrinase_(EC_3.2.1.54);_trehalose-6-phosphate_hydrolase_(EC_3.2.1.93);_oligo-alpha-glucosidase_(EC_3.2.1.10);_maltogenic_amylase_(EC_3.2.1.133);_neopullulanase_(EC_3.2.1.135);_alpha-glucosidase_(EC_3.2.1.20);_maltotetraose-forming_alpha-amylase_(EC_3.2.1.60);_isoamylase_(EC_3.2.1…	PF16561	Glycogen_recognition_site_of_AMP-activated_protein_kinase	SSF81296	E set domains
jg11520	IPR027417	P-loop_containing_nucleoside_triphosphate_hydrolase	IPR006073	GTP_binding_domain	IPR012971	Nucleolar_GTP-binding_protein_2_N-terminal_domain	0PFCP	Nucleolar_GTP-binding_protein		PF01926	50S_ribosome-binding_GTPase	PF08153	NGP1NT_(NUC091)_domain	9A8	the_ferrous_iron_uptake_(feob)_family	SSF52540	P-loop containing nucleoside triphosphate hydrolases
jg11521	0PR6M	conserved_hypothetical_protein
jg11522	0PQ3Z	GPI_anchored_cell_wall_protein
jg11523	0Q4KB	Involved_in_the_initiation_of_assembly_of_the_COPII_coat_required_for_the_formation_of_transport_vesicles_from_the_endoplasmic_reticulum_(ER)_and_the_selection_of_cargo_molecules._Also_involved_in_autophagy_(By_similarity)
jg11524	IPR028375	KA1_domain/Ssp2_C-terminal_domain	0PFZJ	serine_threonine_protein_kinase	2.7.11.1	Non-specific serine/threonine protein kinase.	04150	mTOR_signaling_pathway	04151	PI3K-Akt_signaling_pathway		SSF103243	KA1-like
jg11525	IPR002480	DAHP_synthetase_class_II	0PIHP	phospho-2-dehydro-3-deoxyheptonate_aldolase	2.5.1.54	3-deoxy-7-phosphoheptulonate synthase.	00400	Phenylalanine,_tyrosine_and_tryptophan_biosynthesis		PF01474	Class-II_DAHP_synthetase_family	SSF51569	Aldolase
jg11527	IPR011488	Translation_initiation_factor_2_alpha_subunit	IPR024055	Translation_initiation_factor_2_alpha_subunit_C-terminal	0PJGU	Translation_initiation_factor_2		PF07541	Eukaryotic_translation_initiation_factor_2_alpha_subunit	SSF110993	eIF-2-alpha, C-terminal domain
jg1153	0PZ5B	NA
jg11530	0PMKS	conserved_hypothetical_protein
jg11531	IPR016024	Armadillo-type_fold	IPR014782	Peptidase_M1_membrane_alanine_aminopeptidase_N-terminal	IPR015211	Peptidase_M1_leukotriene_A4_hydrolase_aminopeptidase_C-terminal	IPR012777	Leukotriene_A4_hydrolase	0PGFF	Aminopeptidase_that_preferentially_cleaves_tripeptides._Also_has_low_epoxide_hydrolase_activity_(in_vitro)._Can_hydrolyze_an_epoxide_moiety_of_LTA(4)_to_form_LTB(4)_(in_vitro)_(By_similarity)	3.3.2.6	Leukotriene-A(4) hydrolase.	00590	Arachidonic_acid_metabolism			PF01433	Peptidase_family_M1	PF09127	Leukotriene_A4_hydrolase_C-terminal		SSF48371	ARM repeat	SSF55486	Metalloproteases (zincins), catalytic domain	SSF63737	Leukotriene A4 hydrolase N-terminal domain	TIGR02411	leukotriene_A-4_hydrolase/aminopeptidase
jg11532	IPR021150	Ubiquinol-cytochrome_c_chaperone/UPF0174	0PPQ1	ubiquinol_cytochrome-c_reductase_assembly_protein_Cbp3		PF03981	Ubiquinol-cytochrome_C_chaperone_
jg11533	IPR007303	TIP41-like_protein	0PG32	type_2A_phosphatase_activator_tip41		PF04176	TIP41-like_family_
jg11534	IPR011009	Protein_kinase-like_domain	IPR000719	Protein_kinase_domain	0PFYF	serine_threonine-protein_kinase	GH18	chitinase_(EC_3.2.1.14);_endo-beta-N-acetylglucosaminidase_(EC_3.2.1.96);_xylanase_inhibitor;_concanavalin_B;_narbonin		PF00069	Protein_kinase_domain	9A15	the_autophagy-related_phagophore-formation_transporter_(apt)_family		SSF56112	Protein kinase-like (PK-like)
jg11535	IPR019165	Peptidase_M76_ATP23	0PMGW	Has_a_dual_role_in_the_assembly_of_mitochondrial_ATPase._Acts_as_a_protease_that_removes_N-terminal_residues_of_mitochondrial_ATPase_CF(0)_subunit_6_at_the_intermembrane_space_side._Also_involved_in_the_correct_assembly_of_the_membrane-_embedded_ATPase_CF(0)_particle,_probably_mediating_association_of_subunit_6_with_the_subunit_9_ring_(By_similarity)			PF09768	Peptidase_M76_family
jg11536	IPR001048	Aspartate/glutamate/uridylate_kinase	IPR015947	PUA-like_domain	IPR002478	PUA_domain	IPR001057	Glutamate/acetylglutamate_kinase	IPR011529	Glutamate_5-kinase	IPR005715	Glutamate_5-kinase/delta-1-pyrroline-5-carboxylate_synthase	0PFWT	glutamate_5-kinase	2.7.2.11	Glutamate 5-kinase.	00330	Arginine_and_proline_metabolism	00332	Carbapenem_biosynthesis		PF00696	Amino_acid_kinase_family	PF01472	PUA_domain		SSF53633	Carbamate kinase-like	SSF88697	PUA domain-like	TIGR01027	glutamate_5-kinase
jg11537	IPR018466	Ser-Thr-rich_glycosyl-phosphatidyl-inositol-anchored_membrane_family	IPR008659	Yeast_cell_wall_synthesis_Kre9/Knh1_C-terminal	0PRQA	beta-1,6-glucan_boisynthesis_protein_(Knh1)	PF10342	Ser-Thr-rich_glycosyl-phosphatidyl-inositol-anchored_membrane_family	PF05390	Yeast_cell_wall_synthesis_protein_KRE9/KNH1
jg11538	IPR027417	P-loop_containing_nucleoside_triphosphate_hydrolase	IPR019009	Signal_recognition_particle_receptor_beta_subunit	0PPC5	SRP_receptor_beta_subunit		PF09439	Signal_recognition_particle_receptor_beta_subunit	3A5	the_general_secretory_pathway_(sec)_family	SSF52540	P-loop containing nucleoside triphosphate hydrolases
jg11539	IPR002347	Glucose/ribitol_dehydrogenase	IPR016040	NAD(P)-binding_domain	IPR000644	CBS_domain	IPR001926	Tryptophan_synthase_beta_subunit-like_PLP-dependent_enzyme	IPR005857	Cystathionine_beta-synthase	0PFT3	Cystathionine_beta-synthase	0PX3B	short_chain_dehydrogenase_reductase	4.2.1.22	Cystathionine beta-synthase.	00270	Cysteine_and_methionine_metabolism	00260	Glycine,_serine_and_threonine_metabolism		PF00106	short_chain_dehydrogenase	PF00571	CBS_domain	PF00291	Pyridoxal-phosphate_dependent_enzyme		SSF51735	NAD(P)-binding Rossmann-fold domains	SSF54631	CBS-domain pair	SSF53686	Tryptophan synthase beta subunit-like PLP-dependent enzymes	TIGR01137	cystathionine_beta-synthase
jg1154	IPR003445	Cation_transporter	0PJTG	Potassium_uptake_transporter	PF02386	Cation_transport_protein	2A38	the_k(+)_transporter_(trk)_family
jg11540	0PG6K	NA
jg11541	IPR000994	Peptidase_M24_structural_domain	IPR007865	Aminopeptidase_P_N-terminal	IPR028980	Creatinase/Aminopeptidase_P_N-terminal	0PFW6	Catalyzes_the_removal_of_a_penultimate_prolyl_residue_from_the_N-termini_of_peptides_(By_similarity)	GH84	N-acetyl_beta-glucosaminidase_(EC_3.2.1.52);_hyaluronidase_(EC_3.2.1.35)				PF00557	Metallopeptidase_family_M24	PF05195	Aminopeptidase_P_N-terminal_domain		SSF55920	Creatinase/aminopeptidase	SSF53092	Creatinase/prolidase N-terminal domain
jg11542	0PTK2	NA
jg11543	IPR001138	Zn(2)-C6_fungal-type_DNA-binding_domain	0Q127	Fungal_Zn(2)-Cys(6)_binuclear_cluster_domain	PF00172	Fungal_Zn(2)-Cys(6)_binuclear_cluster_domain		SSF57701	Zn2/Cys6 DNA-binding domain
jg11544	IPR007330	MIT	0PHHK	MIT_(microtubule_interacting_and_transport)_domain	PF04212	MIT_(microtubule_interacting_and_transport)_domain	SSF116846	MIT domain
jg11545	IPR001878	Zinc_finger_CCHC-type	IPR005162	Retrotransposon_gag_domain	0PTJJ	NA	PF03732	Retrotransposon_gag_protein_	SSF57756	Retrovirus zinc finger-like domains
jg11547	IPR020846	Major_facilitator_superfamily_domain	IPR005828	Major_facilitator__sugar_transporter-like	0Q1SR	Sugar_(and_other)_transporter	PF00083	Sugar_(and_other)_transporter	2A1	the_major_facilitator_superfamily_(mfs)	SSF103473	MFS general substrate transporter
jg11549	IPR027417	P-loop_containing_nucleoside_triphosphate_hydrolase	IPR008145	Guanylate_kinase/L-type_calcium_channel_beta_subunit	0PHNN	guanylate_kinase	GH99	glycoprotein_endo-alpha-1,2-mannosidase_(EC_3.2.1.130)		PF00625	Guanylate_kinase	9B106	the_pock_size-determining_protein_(psdp)_family		SSF52540	P-loop containing nucleoside triphosphate hydrolases
jg1155	IPR002347	Glucose/ribitol_dehydrogenase	IPR016040	NAD(P)-binding_domain	0PHZV	Short_chain_dehydrogenase	GH92	mannosyl-oligosaccharide_alpha-1,2-mannosidase_(EC_3.2.1.113);_mannosyl-oligosaccharide_alpha-1,3-mannosidase_(EC_3.2.1.-);	PF13561	Enoyl-(Acyl_carrier_protein)_reductase	SSF51735	NAD(P)-binding Rossmann-fold domains
jg11552	IPR016040	NAD(P)-binding_domain	IPR008030	NmrA-like_domain	0PKT0	nmrA-like_family	PF05368	NmrA-like_family	SSF51735	NAD(P)-binding Rossmann-fold domains
jg11554	0Q071	NA	8A23	the_basigin_(basigin)_family
jg11555	IPR001433	Oxidoreductase_FAD/NAD(P)-binding	IPR009050	Globin-like	IPR017938	Riboflavin_synthase-like_beta-barrel	IPR000971	Globin	0PJPT	K05916_nitric_oxide_dioxygenase_EC_1.14.12.17		PF00175	Oxidoreductase_NAD-binding_domain_	PF00042	Globin	5B1	the_phagocyte_(gp91(phox))_nadph_oxidase_family	SSF46458	Globin-like	SSF52343	Ferredoxin reductase-like, C-terminal NADP-linked domain	SSF63380	Riboflavin synthase domain-like
jg11556	IPR011009	Protein_kinase-like_domain	IPR000719	Protein_kinase_domain	0Q5KN	STYKc	PF00069	Protein_kinase_domain		SSF56112	Protein kinase-like (PK-like)
jg11557	IPR002293	Amino_acid/polyamine_transporter_I	0PFV8	Permease	PF13520	Amino_acid_permease	2A3	the_amino_acid-polyamine-organocation_(apc)_family
jg11558	0Q2SI	NA
jg1156	IPR016117	ArgJ-like_domain	IPR005321	Peptidase_S58_DmpA	0PME3	Peptidase_family_S58_		00220	Arginine_biosynthesis			PF03576	Peptidase_family_S58_	SSF56266	DmpA/ArgJ-like
jg11560	IPR002213	UDP-glucuronosyl/UDP-glucosyltransferase	0PGKX	UDP-glucoronosyl_and_UDP-glucosyl_transferase	PF00201	UDP-glucoronosyl_and_UDP-glucosyl_transferase	SSF53756	UDP-Glycosyltransferase/glycogen phosphorylase
jg11561	IPR016040	NAD(P)-binding_domain	IPR008927	6-phosphogluconate_dehydrogenase_C-terminal_domain-like	IPR006176	3-hydroxyacyl-CoA_dehydrogenase_NAD_binding	IPR006108	3-hydroxyacyl-CoA_dehydrogenase_C-terminal	IPR022694	3-hydroxyacyl-CoA_dehydrogenase	0PJ39	3-hydroxyacyl-CoA_dehydrogenase,_C-terminal_domain		1.1.1.35	3-hydroxyacyl-CoA dehydrogenase.	4.2.1.17	Enoyl-CoA hydratase.	00062	Fatty_acid_elongation	00071	Fatty_acid_degradation	00120	Primary_bile_acid_biosynthesis	00280	Valine,_leucine_and_isoleucine_degradation	00281	Geraniol_degradation	00310	Lysine_degradation	00360	Phenylalanine_metabolism	00362	Benzoate_degradation	00380	Tryptophan_metabolism	00410	beta-Alanine_metabolism	00592	alpha-Linolenic_acid_metabolism	00623	Toluene_degradation	00627	Aminobenzoate_degradation	00640	Propanoate_metabolism	00650	Butanoate_metabolism	00720	Carbon_fixation_pathways_in_prokaryotes
00903	00930	Caprolactam_degradation	PF02737	3-hydroxyacyl-CoA_dehydrogenase_NAD_binding_domain	PF00725	3-hydroxyacyl-CoA_dehydrogenase_C-terminal_domain	SSF51735	NAD(P)-binding Rossmann-fold domains	SSF48179	6-phosphogluconate dehydrogenase C-terminal domain-like
jg11562	IPR004254	AdipoR/Haemolysin-III-related	0PWET	Haemolysin-III_related		PF03006	Haemolysin-III_related	1C113	1c113_the_hly_iii_(hly_iii)_family
jg11563	IPR020846	Major_facilitator_superfamily_domain	0QDY5	multidrug_transporter	SSF103473	MFS general substrate transporter
jg11564	IPR012336	Thioredoxin-like_fold	IPR023753	Pyridine_nucleotide-disulphide_oxidoreductase_FAD/NAD(P)-binding_domain	IPR002938	FAD-binding_domain	IPR012941	Phenol_hydroxylase_C-terminal_dimerisation_domain	0Q2BI	Phenol_hydroxylase,_C-terminal_dimerisation_domain_		PF01494	FAD_binding_domain	PF07976	Phenol_hydroxylase_C-terminal_dimerisation_domain_	SSF52833	Thioredoxin-like	SSF51905	FAD/NAD(P)-binding domain	SSF54373	FAD-linked reductases, C-terminal domain
jg11567	IPR011009	Protein_kinase-like_domain	IPR000719	Protein_kinase_domain	IPR001789	Signal_transduction_response_regulator_receiver_domain	IPR011006	CheY-like_superfamily	IPR000014	PAS_domain	0QED5	serine_threonine_protein_kinase	GH18	chitinase_(EC_3.2.1.14);_endo-beta-N-acetylglucosaminidase_(EC_3.2.1.96);_xylanase_inhibitor;_concanavalin_B;_narbonin		PF00069	Protein_kinase_domain	PF00072	Response_regulator_receiver_domain	9B106	the_pock_size-determining_protein_(psdp)_family			SSF56112	Protein kinase-like (PK-like)	SSF52172	CheY-like	SSF55785	PYP-like sensor domain (PAS domain)
jg11568	IPR011992	EF-hand_domain_pair	IPR010920	LSM_domain	IPR016688	Mechanosensitive_ion_channel_MscS-like_plants/fungi	IPR006685	Mechanosensitive_ion_channel_MscS	0PF8H	serine_threonine_protein_kinase	PF00924	Mechanosensitive_ion_channel	1A23	the_small_conductance_mechanosensitive_ion_channel_(mscs)_family	SSF47473	EF-hand	SSF50182	Sm-like ribonucleoproteins
jg11570	IPR003008	Tubulin/FtsZ_GTPase_domain	IPR018316	Tubulin/FtsZ_2-layer_sandwich_domain	IPR008280	Tubulin/FtsZ_C-terminal	IPR000217	Tubulin	IPR002452	Alpha_tubulin	0PJZJ	Tubulin_is_the_major_constituent_of_microtubules._It_binds_two_moles_of_GTP,_one_at_an_exchangeable_site_on_the_beta_chain_and_one_at_a_non-exchangeable_site_on_the_alpha_chain_(By_similarity)		PF00091	Tubulin/FtsZ_family_GTPase_domain	PF03953	Tubulin_C-terminal_domain			SSF55307	Tubulin C-terminal domain-like	SSF52490	Tubulin nucleotide-binding domain-like
jg11571	IPR018108	Mitochondrial_substrate/solute_carrier	IPR002067	Mitochondrial_carrier_protein	IPR023395	Mitochondrial_carrier_domain	0PGGY	Mitochondrial_transporter_that_mediates_uptake_of_thiamine_pyrophosphate_(ThPP)_into_mitochondria_(By_similarity)	GH20	beta-hexosaminidase_(EC_3.2.1.52);_lacto-N-biosidase_(EC_3.2.1.140);_beta-1,6-N-acetylglucosaminidase)_(EC_3.2.1.-);_beta-6-SO3-N-acetylglucosaminidase_(EC_3.2.1.-)		PF00153	Mitochondrial_carrier_protein	2A29	the_mitochondrial_carrier_(mc)_family	SSF103506	Mitochondrial carrier
jg11572	IPR003819	TauD/TfdA-like_domain	IPR010376	Domain_of_unknown_function_DUF971	0PFA3	Gamma-butyrobetaine		PF02668	Taurine_catabolism_dioxygenase_TauD_TfdA_family	PF06155	Protein_of_unknown_function_(DUF971)	SSF51197	Clavaminate synthase-like
jg11573	IPR013766	Thioredoxin_domain	IPR012336	Thioredoxin-like_fold	IPR002109	Glutaredoxin	0PFJ2	Monothiol		PF00085	Thioredoxin	PF00462	Glutaredoxin	SSF52833	Thioredoxin-like
jg11574	0PFG9	Sulfite_reductase
jg11575	IPR013248	Shr3_amino_acid_permease_chaperone	0PNPV	Secretory_component_protein_SHR3	PF08229	ER_membrane_protein_SH3_
jg11576	IPR011022	Arrestin_C-terminal-like_domain	IPR011021	Arrestin-like_N-terminal	IPR014756	Immunoglobulin_E-set	0PIHK	pH-response_regulator_protein_palF_rim-8		PF00339	Arrestin_(or_S-antigen)_N-terminal_domain		SSF81296	E set domains
jg11578	IPR016040	NAD(P)-binding_domain	IPR001236	Lactate/malate_dehydrogenase_N-terminal	0PGCI	Malate_dehydrogenase		PF00056	lactate/malate_dehydrogenase_NAD_binding_domain	SSF51735	NAD(P)-binding Rossmann-fold domains
jg1158	IPR016035	Acyl_transferase/acyl_hydrolase/lysophospholipase	IPR002642	Lysophospholipase_catalytic_domain	0PFXA	Lysophospholipase		PF01735	Lysophospholipase_catalytic_domain		SSF52151	FabD/lysophospholipase-like
jg11580	IPR011011	Zinc_finger_FYVE/PHD-type	IPR019787	Zinc_finger_PHD-finger	IPR001965	Zinc_finger_PHD-type	IPR003347	JmjC_domain	IPR001606	ARID_DNA-binding_domain	IPR004198	Zinc_finger_C5HC2-type	IPR013637	Lysine-specific_demethylase-like_domain	IPR003349	JmjN_domain	0PFAK	PHD_transcription_factor_(Rum1)		PF00628	PHD-finger	PF02373	JmjC_domain_hydroxylase	PF01388	ARID/BRIGHT_DNA_binding_domain	PF02928	C5HC2_zinc_finger	PF08429	PLU-1-like_protein	PF02375	jmjN_domain						SSF57903	FYVE/PHD zinc finger	SSF51197	Clavaminate synthase-like	SSF46774	ARID-like
jg11581	IPR001926	Tryptophan_synthase_beta_subunit-like_PLP-dependent_enzyme	IPR027278	1-aminocyclopropane-1-carboxylate_deaminase/D-cysteine_desulfhydrase	0Q28U	1-aminocyclopropane-1-carboxylate_deaminase		PF00291	Pyridoxal-phosphate_dependent_enzyme	SSF53686	Tryptophan synthase beta subunit-like PLP-dependent enzymes
jg11582	IPR004097	DHHA2_domain	IPR001667	DDH_domain	0PK2W	exopolyphosphatase	3.6.1.1	Inorganic diphosphatase.	00190	Oxidative_phosphorylation		PF02833	DHHA2_domain	PF01368	DHH_family		SSF64182	DHH phosphoesterases
jg11583	IPR001452	SH3_domain	IPR011511	Variant_SH3_domain	IPR002931	Transglutaminase-like	0PIAQ	SH3_domain_protein_(Cyk3)		PF07653	Variant_SH3_domain	PF01841	Transglutaminase-like_superfamily	8A34	the_endophilin_(endophilin)_family			SSF54001	Cysteine proteinases	SSF50044	SH3-domain
jg11584	IPR020806	Polyketide_synthase_phosphopantetheine-binding_domain	IPR009081	Acyl_carrier_protein-like	IPR029058	Alpha/Beta_hydrolase_fold	IPR016039	Thiolase-like	IPR014030	Beta-ketoacyl_synthase_N-terminal	IPR014043	Acyl_transferase	IPR014031	Beta-ketoacyl_synthase_C-terminal	IPR016035	Acyl_transferase/acyl_hydrolase/lysophospholipase	IPR016036	Malonyl-CoA_ACP_transacylase_ACP-binding	IPR020801	Polyketide_synthase_acyl_transferase_domain	IPR020841	Polyketide_synthase_beta-ketoacyl_synthase_domain	IPR001031	Thioesterase	IPR030918	Polyketide_product_template_domain		0PG86	polyketide_synthase		PF00550	Phosphopantetheine_attachment_site	PF00109	Beta-ketoacyl_synthase_N-terminal_domain	PF00698	Acyl_transferase_domain	PF02801	Beta-ketoacyl_synthase_C-terminal_domain	PF00975	Thioesterase_domain	PF16073	Starter_unit:ACP_transacylase_in_aflatoxin_biosynthesis
SSF47336	SSF53474	alpha/beta-Hydrolases	SSF53901	Thiolase-like	SSF52151	FabD/lysophospholipase-like	SSF55048	Probable ACP-binding domain of malonyl-CoA ACP transacylase	TIGR04532	polyketide_product_template_domain
jg11585	IPR016197	Chromo_domain-like	IPR021006	Histone_deacetylase_complex_subunit_2/3	0Q0H4	Class_II_histone_deacetylase_complex_subunits_2_and_3	PF11496	Class_II_histone_deacetylase_complex_subunits_2_and_3	SSF54160	Chromo domain-like
jg11586	0Q0H4	Class_II_histone_deacetylase_complex_subunits_2_and_3
jg11587	IPR023753	Pyridine_nucleotide-disulphide_oxidoreductase_FAD/NAD(P)-binding_domain	IPR020946	Flavin_monooxygenase-like	IPR000960	Flavin_monooxygenase_FMO	0PH78	monooxygenase	PL1	pectate_lyase_(EC_4.2.2.2);_exo-pectate_lyase_(EC_4.2.2.9);_pectin_lyase_(EC_4.2.2.10).	PF13450	NAD(P)-binding_Rossmann-like_domain	PF00743	Flavin-binding_monooxygenase-like	SSF51905	FAD/NAD(P)-binding domain
jg11588	0PR1G	conserved_hypothetical_protein
jg1159	IPR001357	BRCT_domain	IPR017956	AT_hook_DNA-binding_motif	0PJW7	conserved_hypothetical_protein	2A120	the_putative_amino_acid_permease_(paap)_family		SSF52113	BRCT domain
jg11590	IPR000340	Dual_specificity_phosphatase_catalytic_domain	IPR029021	Protein-tyrosine_phosphatase-like	IPR020422	Dual_specificity_protein_phosphatase_domain	0PMWH	phosphatase			PF00782	Dual_specificity_phosphatase_catalytic_domain		SSF52799	(Phosphotyrosine protein) phosphatases II
jg11592	IPR013126	Heat_shock_protein_70_family	0PH5U	Glucose-regulated_protein		PF00012	Hsp70_protein	1A33	the_cation_channel-forming_heat_shock_protein-70_(hsp70)_family	SSF53067	Actin-like ATPase domain
jg11594	IPR000477	Reverse_transcriptase_domain	0PGPZ	to_reverse_transcriptase		PF00078	Reverse_transcriptase_(RNA-dependent_DNA_polymerase)	SSF56672	DNA/RNA polymerases
jg11596	IPR011051	RmlC-like_cupin_domain	IPR025974	Mif2/CENP-C_cupin_domain	IPR028929	Mif2/cnp3_N-terminal	0PP80	Cupin_domain_protein		PF11699	Mif2/CENP-C_like	PF15624	Kinetochore_CENP-C_fungal_homologue_Mif2_N-terminal	SSF51182	RmlC-like cupins
jg11597	IPR000938	CAP_Gly-rich_domain	0PF90	cell_polarity_protein		PF01302	CAP-Gly_domain		SSF74924	Cap-Gly domain
jg11598	IPR029063	S-adenosyl-L-methionine-dependent_methyltransferase	IPR013216	Methyltransferase_type_11	0PMYZ	tRNA_(uracil-5-)-methyltransferase_TRM9		PF08241	Methyltransferase_domain	SSF53335	S-adenosyl-L-methionine-dependent methyltransferases
jg11599	IPR001005	SANT/Myb_domain	IPR009057	Homeodomain-like	0PKQ5	Myb,_DNA-binding	PF00249	Myb-like_DNA-binding_domain		SSF46689	Homeodomain-like
jg116	0PJ9A	norsolorinic_acid_reductase
jg1160	IPR000873	AMP-dependent_synthetase/ligase	0PIHV	A_synthetase	PF00501	AMP-binding_enzyme	4C1	the_proposed_fatty_acid_transporter_(fat)_family	SSF56801	Acetyl-CoA synthetase-like
jg11601	IPR019398	Pre-rRNA-processing_protein_TSR2	0PNFD	Pre-rRNA_processing_protein		PF10273	Pre-rRNA-processing_protein_TSR2
jg11602	IPR027417	P-loop_containing_nucleoside_triphosphate_hydrolase	IPR000795	Transcription_factor_GTP-binding_domain	IPR004160	Translation_elongation_factor_EFTu/EF1A_C-terminal	IPR009000	Translation_protein_beta-barrel_domain	IPR004161	Translation_elongation_factor_EFTu/EF1A_domain_2	IPR009001	Translation_elongation_factor_EF1A/initiation_factor_IF2gamma_C-terminal	IPR003285	Yeast_eukaryotic_release_factor	0PI1B	eukaryotic_peptide_chain_release_factor_GTP-binding_subunit		PF00009	Elongation_factor_Tu_GTP_binding_domain	PF03143	Elongation_factor_Tu_C-terminal_domain	PF03144	Elongation_factor_Tu_domain_2	SSF52540	P-loop containing nucleoside triphosphate hydrolases	SSF50447	Translation proteins	SSF50465	EF-Tu/eEF-1alpha/eIF2-gamma C-terminal domain
jg11603	IPR008812	GTP-binding_nuclear_protein_Ran-related	0PFRW	RanGTP-binding_protein	PF05508	RanGTP-binding_protein
jg11606	IPR002110	Ankyrin_repeat	IPR020683	Ankyrin_repeat-containing_domain	0Q1TJ	Ankyrin_repeat	PF12796	Ankyrin_repeats_(3_copies)	1A4	the_transient_receptor_potential_ca(2+)_channel_(trp-cc)_family		SSF48403	Ankyrin repeat
jg11609	IPR000560	Histidine_phosphatase_superfamily_clade-2	IPR029033	Histidine_phosphatase_superfamily	0PKVZ	acid_phosphatase		PF00328	Histidine_phosphatase_superfamily_(branch_2)	SSF53254	Phosphoglycerate mutase-like
jg1161	IPR029055	Nucleophile_aminohydrolases_N-terminal	IPR001353	Proteasome_subunit_alpha/beta	0PHXK	The_proteasome_is_a_multicatalytic_proteinase_complex_which_is_characterized_by_its_ability_to_cleave_peptides_with_Arg,_Phe,_Tyr,_Leu,_and_Glu_adjacent_to_the_leaving_group_at_neutral_or_slightly_basic_pH._The_proteasome_has_an_ATP-dependent_proteolytic_activity_(By_similarity)			PF00227	Proteasome_subunit	SSF56235	N-terminal nucleophile aminohydrolases (Ntn hydrolases)
jg11610	IPR002347	Glucose/ribitol_dehydrogenase	IPR016040	NAD(P)-binding_domain	0PWV6	short_chain_dehydrogenase_reductase		PF00106	short_chain_dehydrogenase	SSF51735	NAD(P)-binding Rossmann-fold domains
jg11612	IPR027417	P-loop_containing_nucleoside_triphosphate_hydrolase	IPR006762	Gtr1/RagA_G_protein	0PH4C	GTP-binding_protein		PF04670	Gtr1/RagA_G_protein_conserved_region	SSF52540	P-loop containing nucleoside triphosphate hydrolases
jg11613	IPR008972	Cupredoxin	IPR011706	Multicopper_oxidase_type_2	IPR011707	Multicopper_oxidase_type_3	IPR001117	Multicopper_oxidase_type_1	IPR017762	L-ascorbate_oxidase_fungi	0PIEE	L-ascorbate_oxidase		PF07731	Multicopper_oxidase	PF07732	Multicopper_oxidase	PF00394	Multicopper_oxidase	2A108	the_iron/lead_transporter_(ilt)_family	SSF49503	Cupredoxins	TIGR03390	L-ascorbate_oxidase
jg11614	IPR001199	Cytochrome_b5-like_heme/steroid_binding_domain	0PJXB	heme_steroid_binding_domain_protein		PF00173	Cytochrome_b5-like_Heme/Steroid_binding_domain		SSF55856	Cytochrome b5-like heme/steroid binding domain
jg11615	IPR011044	Quinoprotein_amine_dehydrogenase_beta_chain-like	IPR004977	Ribosomal_protein_S25	0PMIA	WD40_domain_protein	PF03297	S25_ribosomal_protein	SSF50969	YVTN repeat-like/Quinoprotein amine dehydrogenase
jg11616	IPR011332	Zinc-binding_ribosomal_protein	IPR002906	Ribosomal_protein_S27a	0PN07	ubiquitin-40S_ribosomal_protein_S31_fusion_protein		PF01599	Ribosomal_protein_S27a		SSF57829	Zn-binding ribosomal proteins
jg11617	0PZZV	NA
jg11618	0Q2NY	NA
jg11619	IPR011058	Cyanovirin-N	0PRSD	CVNH	PF08881	CVNH_domain		SSF51322	Cyanovirin-N
jg1162	0PI3P	phosphodiesterase
jg11620	0PGAN	conserved_hypothetical_protein	SSF52047	RNI-like
jg11621	IPR018562	ARS_binding_protein_2	0PHT4	ARS_binding_protein_Abp2	PF09441	ARS_binding_protein_2
jg11622	0PU02	NA
jg11623	0PR7E	conserved_hypothetical_protein
jg11626	IPR029056	Ribokinase-like	IPR011611	Carbohydrate_kinase_PfkB	0PKFM	pfkB_family_carbohydrate_kinase		PF00294	pfkB_family_carbohydrate_kinase	SSF53613	Ribokinase-like
jg11627	IPR007109	Brix_domain	0PFGH	F-box_domain_protein	PF04427	Brix_domain
jg11631	IPR000873	AMP-dependent_synthetase/ligase	0PJMH	Fatty_acid_transporter	PF00501	AMP-binding_enzyme	4C1	the_proposed_fatty_acid_transporter_(fat)_family	SSF56801	Acetyl-CoA synthetase-like
jg11632	IPR023753	Pyridine_nucleotide-disulphide_oxidoreductase_FAD/NAD(P)-binding_domain	IPR006076	FAD_dependent_oxidoreductase	0PVW4	FAD_dependent_oxidoreductase		PF01266	FAD_dependent_oxidoreductase	SSF51905	FAD/NAD(P)-binding domain
jg11633	0Q1B1	NA	SSF57850	RING/U-box
jg11634	IPR015424	Pyridoxal_phosphate-dependent_transferase	IPR004839	Aminotransferase_class_I/classII	0PI7U	8-amino-7-oxononanoate_synthase		PF00155	Aminotransferase_class_I_and_II	SSF53383	PLP-dependent transferases
jg11635	IPR027417	P-loop_containing_nucleoside_triphosphate_hydrolase	IPR015424	Pyridoxal_phosphate-dependent_transferase	IPR005814	Aminotransferase_class-III	IPR004472	Dethiobiotin_synthase_BioD	0PG1W	Aminotransferase_class-III	6.3.3.3	Dethiobiotin synthase.	00780	Biotin_metabolism		PF00202	Aminotransferase_class-III	PF13500	AAA_domain	SSF52540	P-loop containing nucleoside triphosphate hydrolases	SSF53383	PLP-dependent transferases
jg11636	IPR002684	Biotin_synthase/Biotin_biosynthesis_bifunctional_protein_BioAB	IPR024177	Biotin_synthase	IPR006638	Elongator_protein_3/MiaB/NifB	IPR010722	Biotin_and_thiamin_synthesis-associated_domain	IPR007197	Radical_SAM	0PGZC	biotin_synthase	2.8.1.6	Biotin synthase.	00780	Biotin_metabolism		PF04055	Radical_SAM_superfamily	PF06968	Biotin_and_Thiamin_Synthesis_associated_domain			SSF102114	Radical SAM enzymes	TIGR00433	biotin_synthase
jg11637	IPR023214	HAD-like_domain	IPR023298	P-type_ATPase__transmembrane_domain	IPR006068	Cation-transporting_P-type_ATPase_C-terminal	0PFD7	P-type_ATPase			PF00689	Cation_transporting_ATPase_C-terminus	3A3	the_p-type_atpase_(p-atpase)_superfamily	SSF56784	HAD-like	SSF81665	Calcium ATPase, transmembrane domain M
jg11638	IPR023214	HAD-like_domain	IPR001757	P-type_ATPase	IPR008250	P-type_ATPase_A__domain	IPR023298	P-type_ATPase__transmembrane_domain	IPR006414	P-type_ATPase_subfamily_IID	IPR004014	Cation-transporting_P-type_ATPase_N-terminal	IPR023299	P-type_ATPase_cytoplasmic_domain_N	0PFD7	P-type_ATPase			PF00122	E1-E2_ATPase	PF13246	Cation_transport_ATPase_(P-type)	PF00690	Cation_transporter/ATPase_N-terminus	3A3	the_p-type_atpase_(p-atpase)_superfamily		SSF56784	HAD-like	SSF81653	Calcium ATPase, transduction domain A	SSF81665	Calcium ATPase, transmembrane domain M	SSF81660	Metal cation-transporting ATPase, ATP-binding domain N	TIGR01494	HAD_ATPase_P-type_family_IC	TIGR01523	potassium/sodium_efflux_P-type_ATPase_fungal-type
jg1164	IPR002591	Type_I_phosphodiesterase/nucleotide_pyrophosphatase/phosphate_transferase	IPR017850	Alkaline-phosphatase-like_core_domain	IPR017852	GPI_ethanolamine_phosphate_transferase_1_C-terminal	0PGMQ	Ethanolamine_phosphate_transferase_involved_in_glycosylphosphatidylinositol-anchor_biosynthesis._Transfers_ethanolamine_phosphate_to_the_first_alpha-1,4-linked_mannose_of_the_glycosylphosphatidylinositol_precursor_of_GPI-anchor		PF01663	Type_I_phosphodiesterase_/_nucleotide_pyrophosphatase	PF04987	Phosphatidylinositolglycan_class_N_(PIG-N)	9A6	the_atp_exporter_(atp-e)_family	SSF53649	Alkaline phosphatase-like
jg11640	IPR021858	Protein_of_unknown_function_DUF3468	0QECY	NA	PF11951	Fungal_specific_transcription_factor_domain
jg11641	IPR011701	Major_facilitator_superfamily	IPR020846	Major_facilitator_superfamily_domain	IPR011650	Peptidase_M20_dimerisation_domain	IPR002933	Peptidase_M20	IPR017439	Amidohydrolase	0QDHP	Major_Facilitator_Superfamily	GH78	alpha-L-rhamnosidase_(EC_3.2.1.40)		PF07690	Major_Facilitator_Superfamily	PF07687	Peptidase_dimerisation_domain	PF01546	Peptidase_family_M20/M25/M40	2A1	the_major_facilitator_superfamily_(mfs)	SSF103473	MFS general substrate transporter	SSF53187	Zn-dependent exopeptidases	SSF55031	Bacterial exopeptidase dimerisation domain	TIGR01891	amidohydrolase
jg11642	IPR017850	Alkaline-phosphatase-like_core_domain	IPR012083	Arylsulfatase	IPR000917	Sulfatase	0PMGT	Arylsulfatase	GH15	glucoamylase_(EC_3.2.1.3);_glucodextranase_(EC_3.2.1.70);_alpha,alpha-trehalase_(EC_3.2.1.28)	3.1.6.1	Arylsulfatase.	00140	Steroid_hormone_biosynthesis	00600	Sphingolipid_metabolism		PF00884	Sulfatase	SSF53649	Alkaline phosphatase-like
jg11643	0Q010	NA
jg11644	IPR006626	Parallel_beta-helix_repeat	IPR000743	Glycoside_hydrolase_family_28	IPR011050	Pectin_lyase_fold/virulence_factor	0PKB6	Pectinolytic_enzyme_involved_in_the_degradation_of_xylogalacturonan_(xga),_a_galacturonan_backbone_heavily_substituted_with_xylose,_and_which_is_one_important_component_of_the_hairy_regions_of_pectin._Activity_requires_a_galacturonic_acid_backbone_substituted_with_xylose_(By_similarity)	GH28	polygalacturonase_(EC_3.2.1.15);_exo-polygalacturonase_(EC_3.2.1.67);_exo-polygalacturonosidase_(EC_3.2.1.82);_rhamnogalacturonase_(EC_3.2.1.-);_endo-xylogalacturonan_hydrolase_(EC_3.2.1.-);_rhamnogalacturonan_alpha-L-rhamnopyranohydrolase_(EC_3.2.1.40)		PF00295	Glycosyl_hydrolases_family_28		SSF51126	Pectin lyase-like
jg11645	IPR011050	Pectin_lyase_fold/virulence_factor	IPR000070	Pectinesterase_catalytic	0PHJI	Pectinesterase	CE8	pectin_methylesterase_(EC_3.1.1.11).	3.1.1.11	Pectinesterase.	00040	Pentose_and_glucuronate_interconversions			PF01095	Pectinesterase	SSF51126	Pectin lyase-like
jg11646	IPR005656	MmgE/PrpD	IPR012705	2-methylcitrate_dehydratase_PrpD	0PIWY	2-methylcitrate_dehydratase	4.2.1.79	2-methylcitrate dehydratase.	00640	Propanoate_metabolism		PF03972	MmgE/PrpD_family	SSF103378	2-methylcitrate dehydratase PrpD	TIGR02330	2-methylcitrate_dehydratase
jg11647	IPR029063	S-adenosyl-L-methionine-dependent_methyltransferase	IPR001525	C-5_cytosine_methyltransferase	0PJNQ	C-5_cytosine_methyltransferase_DmtA	2.1.1.37	DNA (cytosine-5-)-methyltransferase.	00270	Cysteine_and_methionine_metabolism		PF00145	C-5_cytosine-specific_DNA_methylase	SSF53335	S-adenosyl-L-methionine-dependent methyltransferases	TIGR00675	DNA_(cytosine-5-)-methyltransferase
jg11648	IPR029055	Nucleophile_aminohydrolases_N-terminal	IPR029057	Phosphoribosyltransferase-like	IPR000836	Phosphoribosyltransferase_domain	IPR005854	Amidophosphoribosyltransferase	0PGCV	Glutamine_phosphoribosylpyrophosphate_amidotransferase	2.4.2.14	Amidophosphoribosyltransferase.	00250	Alanine,_aspartate_and_glutamate_metabolism	00230	Purine_metabolism			PF00156	Phosphoribosyl_transferase_domain	PF13522	Glutamine_amidotransferase_domain	SSF56235	N-terminal nucleophile aminohydrolases (Ntn hydrolases)	SSF53271	PRTase-like	TIGR01134	amidophosphoribosyltransferase
jg11649	IPR003265	HhH-GPD_domain	IPR011257	DNA_glycosylase	0PK5N	Base_excision_DNA_repair_protein		PF00730	HhH-GPD_superfamily_base_excision_DNA_repair_protein		SSF48150	DNA-glycosylase
jg1165	IPR020981	Monopolin_complex_subunit_Csm1/Pcs1	0PNGY	chromosome_segregation_protein_pcs1	PF12539	Chromosome_segregation_protein_Csm1/Pcs1
jg11650	IPR029052	Metallo-dependent_phosphatase-like	IPR004843	Calcineurin-like_phosphoesterase_domain_apaH_type	0PKXF	metallophosphoesterase_domain-containing_protein	PL4	rhamnogalacturonan_lyase_(EC_4.2.2.-).	PF00149	Calcineurin-like_phosphoesterase	SSF56300	Metallo-dependent phosphatases
jg11651	IPR015590	Aldehyde_dehydrogenase_domain	IPR016161	Aldehyde/histidinol_dehydrogenase	0PFJC	Aldehyde_dehydrogenase	PF00171	Aldehyde_dehydrogenase_family	SSF53720	ALDH-like
jg11653	0PTPY	NA
jg11654	0PTC3	conserved_hypothetical_protein
jg11655	IPR008689	ATPase_F0_complex_subunit_D_mitochondrial	0PN6K	Mitochondrial_membrane_ATP_synthase_(F(1)F(0)_ATP_synthase_or_Complex_V)_produces_ATP_from_ADP_in_the_presence_of_a_proton_gradient_across_the_membrane_which_is_generated_by_electron_transport_complexes_of_the_respiratory_chain._F-type_ATPases_consist_of_two_structural_domains,_F(1)_-_containing_the_extramembraneous_catalytic_core,_and_F(0)_-_containing_the_membrane_proton_channel,_linked_togethe…			PF05873	ATP_synthase_D_chain_mitochondrial_(ATP5H)	3A2	the_h(+)-_or_na(+)-translocating_f-type_v-type_and_a-type_atpase_(f-atpase)_superfamily	SSF161065	ATP synthase D chain-like
jg11656	IPR008991	Translation_protein_SH3-like_domain	IPR005824	KOW	IPR002715	Nascent_polypeptide-associated_complex_NAC_domain	IPR002784	Ribosomal_protein_L14	0PN4Z	Component_of_the_nascent_polypeptide-associated_complex_(NAC),_a_dynamic_component_of_the_ribosomal_exit_tunnel,_protecting_the_emerging_polypeptides_from_interaction_with_other_cytoplasmic_proteins_to_ensure_appropriate_nascent_protein_targeting._The_NAC_complex_also_promotes_mitochondrial_protein_import_by_enhancing_productive_ribosome_interactions_with_the_outer_mitochondrial_membrane_and_bloc…		PF00467	KOW_motif	PF01849	NAC_domain	PF01929	Ribosomal_protein_L14		SSF50104	Translation proteins SH3-like domain
jg11657	IPR005578	Yif1_family	0PGDI	Transport_protein_yif1	PF03878	YIF1
jg11658	IPR027417	P-loop_containing_nucleoside_triphosphate_hydrolase	IPR003593	AAA+_ATPase_domain	IPR011012	Longin-like_domain	IPR000897	Signal_recognition_particle_SRP54_subunit_GTPase_domain	IPR013822	Signal_recognition_particle_SRP54_subunit_helical_bundle	IPR007222	Signal_recognition_particle_receptor_alpha_subunit_N-terminal	0PFWV	signal_recognition_particle		PF04086	Signal_recognition_particle_alpha_subunit_N-terminal	PF02881	SRP54-type_protein_helical_bundle_domain	PF00448	SRP54-type_protein_GTPase_domain	3A5	the_general_secretory_pathway_(sec)_family				SSF52540	P-loop containing nucleoside triphosphate hydrolases	SSF64356	SNARE-like	SSF47364	Domain of the SRP/SRP receptor G-proteins
jg11659	0Q2PX	NA
jg1166	IPR027417	P-loop_containing_nucleoside_triphosphate_hydrolase	IPR003593	AAA+_ATPase_domain	IPR003959	ATPase_AAA-type_core	0PHS8	ATPase_family_AAA_domain-containing_protein			PF00004	ATPase_family_associated_with_various_cellular_activities_(AAA)	3A25	the_symbiont-specific_erad-like_machinery_(selma)_family		SSF52540	P-loop containing nucleoside triphosphate hydrolases
jg11660	IPR011701	Major_facilitator_superfamily	IPR020846	Major_facilitator_superfamily_domain	IPR001958	Tetracycline_resistance_protein_TetA/multidrug_resistance_protein_MdtG	0PHCQ	MFS_transporter	PF07690	Major_Facilitator_Superfamily	2A1	the_major_facilitator_superfamily_(mfs)	SSF103473	MFS general substrate transporter
jg11661	IPR011990	Tetratricopeptide-like_helical_domain	IPR019734	Tetratricopeptide_repeat	0Q2PF	Inherit_from_euNOG:_tetratricopeptide_repeat	PF13424	Tetratricopeptide_repeat		SSF48452	TPR-like	SSF144232	HIT/MYND zinc finger-like
jg11662	IPR029062	Class_I_glutamine_amidotransferase-like	IPR020835	Catalase-like_domain	IPR011614	Catalase_core_domain	IPR024712	Catalase_mono-functional_haem-containing_clade_2	IPR018028	Catalase_mono-functional_haem-containing	IPR010582	Catalase_immune-responsive_domain	0PFFZ	Occurs_in_almost_all_aerobically_respiring_organisms_and_serves_to_protect_cells_from_the_toxic_effects_of_hydrogen_peroxide_(By_similarity)	1.11.1.6	Catalase.	00380	Tryptophan_metabolism	00630	Glyoxylate_and_dicarboxylate_metabolism			PF00199	Catalase	PF06628	Catalase-related_immune-responsive		SSF52317	Class I glutamine amidotransferase-like	SSF56634	Heme-dependent catalase-like
jg11663	0PT59	F-box_domain_protein
jg11664	IPR017941	Rieske_[2Fe-2S]_iron-sulphur_domain	IPR001663	Aromatic-ring-hydroxylating_dioxygenase_alpha_subunit	0PNKF	Iron-sulfur_cluster-binding_protein	PF00355	Rieske_[2Fe-2S]_domain	SSF50022	ISP domain
jg11665	IPR017941	Rieske_[2Fe-2S]_iron-sulphur_domain	IPR015879	Aromatic-ring-hydroxylating_dioxygenase_alpha_subunit_C-terminal_domain	0PHZR	conserved_hypothetical_protein	PF00848	Ring_hydroxylating_alpha_subunit_(catalytic_domain)	SSF50022	ISP domain	SSF55961	Bet v1-like
jg11666	IPR000195	Rab-GTPase-TBC_domain	IPR021935	Domain_of_unknown_function_DUF3548	0PFJW	GTPase-activating_protein_GYP7	PF00566	Rab-GTPase-TBC_domain	PF12068	Domain_of_unknown_function_(DUF3548)		SSF47923	Ypt/Rab-GAP domain of gyp1p
jg11667	IPR003108	Growth-arrest-specific_protein_2_domain	0PQ3D	GAS2_domain-containing_protein	PF02187	Growth-Arrest-Specific_Protein_2_Domain	SSF143575	GAS2 domain-like
jg11668	IPR022672	Hexokinase_N-terminal	IPR022673	Hexokinase_C-terminal	0PG3C	hexokinase	2.7.1.1	Hexokinase.	00052	Galactose_metabolism	00520	Amino_sugar_and_nucleotide_sugar_metabolism	00010	Glycolysis_/_Gluconeogenesis	00051	Fructose_and_mannose_metabolism	00500	Starch_and_sucrose_metabolism	00521	Streptomycin_biosynthesis	00524	Butirosin_and_neomycin_biosynthesis		PF00349	Hexokinase	PF03727	Hexokinase	SSF53067	Actin-like ATPase domain
jg11669	IPR007150	Checkpoint_protein_Hus1/Mec3	IPR016580	Cell_cycle_checkpoint_Hus1	0PG4K	Checkpoint_protein		PF04005	Hus1-like_protein
jg1167	0PNKM	LysM_domain_protein
jg11670	IPR024340	Sec16_central_conserved_domain	IPR024298	Ancestral_coatomer_element_1_Sec16/Sec31	IPR024468	Sec16_N-terminal	0Q4KB	Involved_in_the_initiation_of_assembly_of_the_COPII_coat_required_for_the_formation_of_transport_vesicles_from_the_endoplasmic_reticulum_(ER)_and_the_selection_of_cargo_molecules._Also_involved_in_autophagy_(By_similarity)	PF12932	Vesicle_coat_trafficking_protein_Sec16_mid-region	PF12931	Sec23-binding_domain_of_Sec16	PF12935	Vesicle_coat_trafficking_protein_Sec16_N-terminus
jg11671	IPR001757	P-type_ATPase	IPR023298	P-type_ATPase__transmembrane_domain	IPR023299	P-type_ATPase_cytoplasmic_domain_N		0PG6X	P-type_ATPase		PF13246	Cation_transport_ATPase_(P-type)	PF16209	Phospholipid-translocating_ATPase_N-terminal	3A3	the_p-type_atpase_(p-atpase)_superfamily	SSF81665	Calcium ATPase, transmembrane domain M	SSF81660	Metal cation-transporting ATPase, ATP-binding domain N	TIGR01494	HAD_ATPase_P-type_family_IC
jg11673	IPR022761	Fumarate_lyase_N-terminal	IPR008948	L-Aspartase-like	0PIAD	Fumarate_hydratase		PF00206	Lyase	SSF48557	L-aspartase-like
jg11675	IPR013320	Concanavalin_A-like_lectin/glucanase_domain	IPR017986	WD40-repeat-containing_domain	IPR025941	Vacuolar_protein_sorting-associated_protein_8_central_domain	0Q572	Inherit_from_opiNOG:_vacuolar_protein_sorting_8_homolog_(S._cerevisiae)	GH16	xyloglucan:xyloglucosyltransferase_(EC_2.4.1.207);_keratan-sulfate_endo-1,4-beta-galactosidase_(EC_3.2.1.103);_endo-1,3-beta-glucanase_(EC_3.2.1.39);_endo-1,3(4)-beta-glucanase_(EC_3.2.1.6);_licheninase_(EC_3.2.1.73);_beta-agarase_(EC_3.2.1.81);_kappa;-carrageenase_(EC_3.2.1.83);_xyloglucanase_(EC_3.2.1.151)	PF12816	Golgi_CORVET_complex_core_vacuolar_protein_8	SSF49899	Concanavalin A-like lectins/glucanases	SSF50978	WD40 repeat-like
jg11676	IPR001138	Zn(2)-C6_fungal-type_DNA-binding_domain	0PIJQ	NA	PF00172	Fungal_Zn(2)-Cys(6)_binuclear_cluster_domain		SSF57701	Zn2/Cys6 DNA-binding domain
jg11677	IPR002347	Glucose/ribitol_dehydrogenase	IPR016040	NAD(P)-binding_domain	0PK2T	short_chain_dehydrogenase	GH92	mannosyl-oligosaccharide_alpha-1,2-mannosidase_(EC_3.2.1.113);_mannosyl-oligosaccharide_alpha-1,3-mannosidase_(EC_3.2.1.-);	PF13561	Enoyl-(Acyl_carrier_protein)_reductase	SSF51735	NAD(P)-binding Rossmann-fold domains
jg11678	IPR001248	Purine-cytosine_permease	0PI1W	permease			PF02133	Permease_for_cytosine/purines_uracil_thiamine_allantoin	2A39	the_nucleobase:cation_symporter-1_(ncs1)_family
jg11679	IPR006680	Amidohydrolase-related	IPR032466	Metal_Hydrolase	IPR011059	Metal-dependent_hydrolase_composite_domain	IPR011778	Hydantoinase/dihydropyrimidinase	0PKDK	Amidohydrolase_family	CE9	N-acetylglucosamine_6-phosphate_deacetylase_(EC_3.5.1.25);_N-acetylgalactosamine-6-phosphate_deacetylase_(EC_3.5.1.80).			PF01979	Amidohydrolase_family	3D8	the_na(+)-_or_h(+)-pumping_formyl_methanofuran_dehydrogenase_(fmf-dh)_family	SSF51556	Metallo-dependent hydrolases	SSF51338	Composite domain of metallo-dependent hydrolases	TIGR02033	dihydropyrimidinase
jg1168	IPR001179	FKBP-type_peptidyl-prolyl_cis-trans_isomerase_domain	0PR3Z	Peptidyl-prolyl_cis-trans_isomerase		PF00254	FKBP-type_peptidyl-prolyl_cis-trans_isomerase	8A11	the_immunophilin-like_prolyl:peptidyl_isomerase_regulator_(i-ppi)_family	SSF54534	FKBP-like
jg11680	IPR003010	Carbon-nitrogen_hydrolase	0PKIG	Carbon-nitrogen_hydrolase	PF00795	Carbon-nitrogen_hydrolase	SSF56317	Carbon-nitrogen hydrolase
jg11681	IPR006598	Lipopolysaccharide-modifying_protein	IPR020846	Major_facilitator_superfamily_domain	0PG0S	capsular_associated_protein	2A1	the_major_facilitator_superfamily_(mfs)		SSF103473	MFS general substrate transporter
jg11682	IPR000182	GNAT_domain	IPR007807	Helicase_domain	IPR013562	Domain_of_unknown_function_DUF1726		IPR027992	Possible_tRNA_binding_domain	0PGJP	N-acetyltransferase_10		PF13718	GNAT_acetyltransferase_2	PF05127	Helicase	PF08351	Domain_of_unknown_function_(DUF1726)	PF13725	Possible_tRNA_binding_domain
jg11683	IPR023296	Glycosyl_hydrolase_five-bladed_beta-propellor_domain	IPR013320	Concanavalin_A-like_lectin/glucanase_domain	IPR013189	Glycosyl_hydrolase_family_32_C-terminal	IPR013148	Glycosyl_hydrolase_family_32_N-terminal	IPR001362	Glycoside_hydrolase_family_32	0PMGU	Glyco_32	GH32	invertase_(EC_3.2.1.26);_endo-inulinase_(EC_3.2.1.7);_beta-2,6-fructan_6-levanbiohydrolase_(EC_3.2.1.64);_endo-levanase_(EC_3.2.1.65);_exo-inulinase_(EC_3.2.1.80);_fructan_beta-(2,1)-fructosidase/1-exohydrolase_(EC_3.2.1.153);_fructan_beta-(2,6)-fructosidase/6-exohydrolase_(EC_3.2.1.154);_sucrose:sucrose_1-fructosyltransferase_(EC_2.4.1.99);_fructan:fructan_1-fructosyltransferase_(EC_2.4.1.100);_…		PF08244	Glycosyl_hydrolases_family_32_C_terminal	PF00251	Glycosyl_hydrolases_family_32_N-terminal_domain		SSF75005	Arabinanase/levansucrase/invertase	SSF49899	Concanavalin A-like lectins/glucanases
jg11684	0PQB5	NA
jg11685	IPR029065	Enolase_C-terminal_domain-like	IPR029017	Enolase_N-terminal_domain-like	IPR013341	Mandelate_racemase/muconate_lactonizing_enzyme_N-terminal_domain	IPR013342	Mandelate_racemase/muconate_lactonizing_enzyme_C-terminal	0PWIN	Mandelate_racemase_/_muconate_lactonizing_enzyme,_C-terminal_domain	4.2.1.11	Phosphopyruvate hydratase.	00010	Glycolysis_/_Gluconeogenesis	00680	Methane_metabolism	PF13378	Enolase_C-terminal_domain-like	PF02746	Mandelate_racemase_/_muconate_lactonizing_enzyme_N-terminal_domain		SSF51604	Enolase C-terminal domain-like	SSF54826	Enolase N-terminal domain-like
jg11686	IPR016040	NAD(P)-binding_domain	IPR013149	Alcohol_dehydrogenase_C-terminal	IPR020843	Polyketide_synthase_enoylreductase_domain	IPR011032	GroES-like	IPR013154	Alcohol_dehydrogenase_N-terminal	0PKZW	alcohol_dehydrogenase	PF00107	Zinc-binding_dehydrogenase	PF08240	Alcohol_dehydrogenase_GroES-like_domain		SSF51735	NAD(P)-binding Rossmann-fold domains	SSF50129	GroES-like
jg11687	IPR013766	Thioredoxin_domain	IPR012336	Thioredoxin-like_fold	0PG1G	disulfide_isomerase		PF00085	Thioredoxin	SSF52833	Thioredoxin-like
jg11688	IPR001810	F-box_domain	IPR005073	Peptidase_M74_penicillin-insensitive_murein_endopeptidase	0PMBA	F-box_domain_protein	PF00646	F-box_domain	PF03411	Penicillin-insensitive_murein_endopeptidase	SSF81383	F-box domain
jg11689	IPR001623	DnaJ_domain	0PQ5F	DnaJ_domain	GH13	alpha-amylase_(EC_3.2.1.1);_pullulanase_(EC_3.2.1.41);_cyclomaltodextrin_glucanotransferase_(EC_2.4.1.19);_cyclomaltodextrinase_(EC_3.2.1.54);_trehalose-6-phosphate_hydrolase_(EC_3.2.1.93);_oligo-alpha-glucosidase_(EC_3.2.1.10);_maltogenic_amylase_(EC_3.2.1.133);_neopullulanase_(EC_3.2.1.135);_alpha-glucosidase_(EC_3.2.1.20);_maltotetraose-forming_alpha-amylase_(EC_3.2.1.60);_isoamylase_(EC_3.2.1…	PF00226	DnaJ_domain	3A5	the_general_secretory_pathway_(sec)_family		SSF46565	Chaperone J-domain
jg1169	IPR016195	Polymerase/histidinol_phosphatase-like	IPR010140	Histidinol_phosphate_phosphatase_HisJ	IPR004013	PHP_domain	0PJ4P	K04486_histidinol-phosphatase_(PHP_family)_EC_3.1.3.15	3.1.3.15	Histidinol-phosphatase.	00340	Histidine_metabolism		PF02811	PHP_domain	SSF89550	PHP domain-like	TIGR01856	histidinol_phosphate_phosphatase_HisJ_family
jg11692	PF13533	Biotin-lipoyl_like	8A1	the_membrane_fusion_protein_(mfp)_family	SSF111369	HlyD-like secretion proteins	SSF56954	Outer membrane efflux proteins (OEP)
jg11693	IPR011701	Major_facilitator_superfamily	IPR020846	Major_facilitator_superfamily_domain	0PHCI	transporter		PF07690	Major_Facilitator_Superfamily	2A1	the_major_facilitator_superfamily_(mfs)	SSF103473	MFS general substrate transporter
jg11694	IPR004088	K_Homology_domain_type_1	0PJVF	RNA_binding_effector_protein_Scp160	SSF54791	Eukaryotic type KH-domain (KH-domain type I)
jg11695	IPR029058	Alpha/Beta_hydrolase_fold	IPR010297	Protein_of_unknown_function_DUF900_hydrolase-like	PF05990	Alpha/beta_hydrolase_of_unknown_function_(DUF900)	1A77	the_mg(2+)/ca(2+)_uniporter_(mcu)_family	SSF53474	alpha/beta-Hydrolases
jg11696	IPR012445	Autophagy-related_protein_1010	0PJG8	conserved_hypothetical_protein	PF07855	Protein_of_unknown_function_(DUF1649)
jg11697	IPR004345	TB2/DP1/HVA22-related_protein	0PP88	membrane_biogenesis_protein_Yop1		PF03134	TB2/DP1_HVA22_family
jg11698	IPR027417	P-loop_containing_nucleoside_triphosphate_hydrolase	IPR001650	Helicase_C-terminal	IPR014001	Helicase_superfamily_1/2_ATP-binding_domain	IPR000330	SNF2-related_N-terminal_domain	IPR001487	Bromodomain	IPR014012	Helicase/SANT-associated_domain	IPR029295	Snf2_ATP_coupling_domain	IPR014978	Glutamine-Leucine-Glutamine_QLQ	0PH8Z	SNF2_family_ATP-dependent_chromatin-remodeling_factor_snf21		PF00271	Helicase_conserved_C-terminal_domain	PF00176	SNF2_family_N-terminal_domain	PF00439	Bromodomain	PF07529	HSA	PF14619	Snf2-ATP_coupling_chromatin_remodelling_complex	PF08880	QLQ							SSF52540	P-loop containing nucleoside triphosphate hydrolases	SSF47370	Bromodomain
jg11699	IPR004148	BAR_domain	IPR027267	Arfaptin_homology_(AH)_domain/BAR_domain	0PI7Q	BAR_domain_protein	PF03114	BAR_domain	8A34	the_endophilin_(endophilin)_family		SSF103657	BAR/IMD domain-like
jg117	0PFF0	Heat_shock_protein
jg1170	IPR008278	4'-phosphopantetheinyl_transferase_superfamily	IPR002582	Holo-[acyl_carrier_protein]_synthase	0PTZF	Transferase	2.7.8.7	Holo-[acyl-carrier-protein] synthase.	00770	Pantothenate_and_CoA_biosynthesis		PF01648	4'-phosphopantetheinyl_transferase_superfamily	SSF56214	4'-phosphopantetheinyl transferase
jg11700	IPR009057	Homeodomain-like	IPR004026	Ada_DNA_repair_metal-binding	IPR018060	DNA_binding_HTH_domain_AraC-type	0PRFJ	DNA_repair_and_transcription_factor_Ada	PF02805	Metal_binding_domain_of_Ada	PF00165	Bacterial_regulatory_helix-turn-helix_proteins_AraC_family	SSF46689	Homeodomain-like	SSF57884	Ada DNA repair protein, N-terminal domain (N-Ada 10)
jg11701	IPR008991	Translation_protein_SH3-like_domain	IPR012340	Nucleic_acid-binding_OB-fold	IPR002171	Ribosomal_protein_L2	IPR022669	Ribosomal_protein_L2_C-terminal	IPR022666	Ribosomal_Proteins_L2_RNA_binding_domain	0PIUY	60S_ribosomal_protein_L2		PF00181	Ribosomal_Proteins_L2_RNA_binding_domain	PF03947	Ribosomal_Proteins_L2_C-terminal_domain			SSF50104	Translation proteins SH3-like domain	SSF50249	Nucleic acid-binding proteins
jg11702	IPR028942	WHIM1_domain	0PKIA	conserved_hypothetical_protein	PF15612	WSTF_HB1_Itc1p_MBD9_motif_1
jg11703	IPR013898	Protein_of_unknown_function_DUF1770_fungi	0PPTY	conserved_hypothetical_protein	PF08589	Fungal_protein_of_unknown_function_(DUF1770)
jg11704	IPR029056	Ribokinase-like	IPR011611	Carbohydrate_kinase_PfkB	IPR001805	Adenosine_kinase	0PHCU	adenosine_kinase	2.7.1.20	Adenosine kinase.	00230	Purine_metabolism		PF00294	pfkB_family_carbohydrate_kinase	SSF53613	Ribokinase-like
jg11705	IPR011990	Tetratricopeptide-like_helical_domain	IPR018834	DNA/RNA-binding_domain_Est1-type	IPR019458	Telomerase_activating_protein_Est1	0QDF2	Telomerase_activating_protein_Est1	PF10373	Est1_DNA/RNA_binding_domain	PF10374	Telomerase_activating_protein_Est1	SSF48452	TPR-like
jg11706	0PH7M	inositolphosphorylceramide-B_C-26_hydroxylase
jg11707	IPR011990	Tetratricopeptide-like_helical_domain	IPR019734	Tetratricopeptide_repeat	IPR001440	Tetratricopeptide_repeat_1	0PHJ3	Peptidyl-prolyl_cis-trans_isomerase		PF00515	Tetratricopeptide_repeat	8A11	the_immunophilin-like_prolyl:peptidyl_isomerase_regulator_(i-ppi)_family		SSF48452	TPR-like
jg11708	IPR027417	P-loop_containing_nucleoside_triphosphate_hydrolase		IPR028606	Polyribonucleotide_5-hydroxyl-kinase_Clp1		IPR010655	Pre-mRNA_cleavage_complex_subunit_Clp1	0PK9E	Required_for_endonucleolytic_cleavage_during_polyadenylation-dependent_pre-mRNA_3'-end_formation_(By_similarity)		PF16575	mRNA_cleavage_and_polyadenylation_factor_CLP1_P-loop	PF16573	N-terminal_beta-sandwich_domain_of_polyadenylation_factor	PF06807	Pre-mRNA_cleavage_complex_II_protein_Clp1	SSF52540	P-loop containing nucleoside triphosphate hydrolases
jg11709	IPR018004	KilA_N-terminal/APSES-type_HTH_DNA-binding	IPR003163	Transcription_regulator_HTH_APSES-type_DNA-binding_domain	0PJ33	APSES_transcription_factor		SSF54616	DNA-binding domain of Mlu1-box binding protein MBP1
jg1171	IPR021278	Protein_of_unknown_function_DUF2611	0PT15	Protein_of_unknown_function_(DUF2611)		PF11022	Protein_of_unknown_function_(DUF2611)
jg11710	IPR014756	Immunoglobulin_E-set	IPR000406	Rho_protein_GDP-dissociation_inhibitor	0PFBP	Inhibitor		PF02115	RHO_protein_GDP_dissociation_inhibitor	SSF81296	E set domains
jg11711	IPR029052	Metallo-dependent_phosphatase-like	IPR004843	Calcineurin-like_phosphoesterase_domain_apaH_type	IPR006186	Serine/threonine-specific_protein_phosphatase/bis(5-nucleosyl)-tetraphosphatase	0PHZF	serine_threonine-protein_phosphatase	3.1.3.16	Protein-serine/threonine phosphatase.		04660	T_cell_receptor_signaling_pathway		PF00149	Calcineurin-like_phosphoesterase		SSF56300	Metallo-dependent phosphatases
jg11712	IPR029063	S-adenosyl-L-methionine-dependent_methyltransferase	0PH04	Methyltransferase	PF13489	Methyltransferase_domain	SSF53335	S-adenosyl-L-methionine-dependent methyltransferases
jg11713	0PQZE	conserved_hypothetical_protein
jg11714	IPR016024	Armadillo-type_fold	IPR002553	Clathrin/coatomer_adaptor_adaptin-like_N-terminal	IPR026740	AP-3_complex_subunit_beta	0PIJZ	AP-3_adaptor_complex_subunit_beta		PF01602	Adaptin_N_terminal_region	SSF48371	ARM repeat
jg11715	IPR005549	Kinetochore_protein_Nuf2	0PIB9	Kinetochore_protein_NUF2		PF03800	Nuf2_family
jg11716	IPR000649	Initiation_factor_2B-related	0PJDX	Translation_initiation_factor_eIF-2B	5.3.1.23	S-methyl-5-thioribose-1-phosphate isomerase.	00270	Cysteine_and_methionine_metabolism		PF01008	Initiation_factor_2_subunit_family	SSF100950	NagB/RpiA/CoA transferase-like
jg11717	IPR011008	Dimeric_alpha-beta_barrel	IPR025444	Protein_of_unknown_function_DUF4188	0PRBN	NA	PF13826	Domain_of_unknown_function_(DUF4188)	SSF54909	Dimeric alpha+beta barrel
jg11718	IPR011009	Protein_kinase-like_domain	IPR000719	Protein_kinase_domain	0PW4Q	Protein_kinase_domain_protein			SSF56112	Protein kinase-like (PK-like)
jg11719	IPR010770	Ecd_family	0PFBE	regulatory_factor_Sgt1	PF07093	SGT1_protein
jg1172	IPR011991	Winged_helix-turn-helix_DNA-binding_domain	0Q246	Dimerisation_domain	SSF46785	Winged helix DNA-binding domain
jg11720	IPR012943	Centrosomin_N-terminal_motif_1	IPR019528	Pericentrin/AKAP-450_centrosomal_targeting_domain	0PKZY	spindle-pole_body_protein	PF07989	Centrosomin_N-terminal_motif_1	PF10495	Pericentrin-AKAP-450_domain_of_centrosomal_targeting_protein
jg11721	IPR027417	P-loop_containing_nucleoside_triphosphate_hydrolase	IPR003593	AAA+_ATPase_domain	IPR003959	ATPase_AAA-type_core	IPR007330	MIT	IPR015415	Vps4_oligomerisation_C-terminal	0PG4M	Vacuolar_protein_sorting-associated_protein			PF00004	ATPase_family_associated_with_various_cellular_activities_(AAA)	PF04212	MIT_(microtubule_interacting_and_transport)_domain	PF09336	Vps4_C_terminal_oligomerisation_domain	3A25	the_symbiont-specific_erad-like_machinery_(selma)_family			SSF52540	P-loop containing nucleoside triphosphate hydrolases	SSF116846	MIT domain
jg11722	IPR002777	Prefoldin_beta-like	0PQV2	prefoldin_subunit_6		PF01920	Prefoldin_subunit	SSF46579	Prefoldin
jg11723	0PTYI	NA
jg11725	IPR001533	Transcriptional_coactivator/pterin_dehydratase	0PY48	pterin-4-alpha-carbinolamine_dehydratase		PF01329	Pterin_4_alpha_carbinolamine_dehydratase	SSF55248	PCD-like
jg11726	IPR020835	Catalase-like_domain	IPR011614	Catalase_core_domain	IPR018028	Catalase_mono-functional_haem-containing	IPR010582	Catalase_immune-responsive_domain	IPR024711	Catalase_mono-functional_haem-containing_clades_1_and_3	0PV4W	Occurs_in_almost_all_aerobically_respiring_organisms_and_serves_to_protect_cells_from_the_toxic_effects_of_hydrogen_peroxide_(By_similarity)	1.11.1.6	Catalase.	00380	Tryptophan_metabolism	00630	Glyoxylate_and_dicarboxylate_metabolism		PF00199	Catalase	PF06628	Catalase-related_immune-responsive		SSF56634	Heme-dependent catalase-like
jg11727	IPR023753	Pyridine_nucleotide-disulphide_oxidoreductase_FAD/NAD(P)-binding_domain	IPR007867	Glucose-methanol-choline_oxidoreductase_C-terminal	IPR000172	Glucose-methanol-choline_oxidoreductase_N-terminal	0PFN0	Glucose-methanol-choline				PF05199	GMC_oxidoreductase	PF00732	GMC_oxidoreductase	SSF51905	FAD/NAD(P)-binding domain	SSF54373	FAD-linked reductases, C-terminal domain
jg11729	IPR017850	Alkaline-phosphatase-like_core_domain	IPR005995	Phosphoglycerate_mutase_2_3-bisphosphoglycerate-independent	IPR011258	BPG-independent_PGAM_N-terminal	IPR006124	Metalloenzyme	0PHC1	Phosphoglycerate_mutase	5.4.2.12	Phosphoglycerate mutase (2,3-diphosphoglycerate-independent).	00010	Glycolysis_/_Gluconeogenesis	00260	Glycine,_serine_and_threonine_metabolism	00680	Methane_metabolism		PF06415	BPG-independent_PGAM_N-terminus_(iPGM_N)	PF01676	Metalloenzyme_superfamily	SSF53649	Alkaline phosphatase-like	SSF64158	2,3-Bisphosphoglycerate-independent phosphoglycerate mutase, substrate-binding domain	TIGR01307	phosphoglycerate_mutase_(2_3-diphosphoglycerate-independent)
jg1173	IPR019560	Mitochondrial_18kDa_protein	0PFDD	conserved_hypothetical_protein		PF10558	Mitochondrial_18_KDa_protein_(MTP18)__
jg11730	IPR011425	Mediator_complex_subunit_Med9	0Q2BS	RNA_polymerase_II_transcription_mediator_complex_subunit_9	PF07544	RNA_polymerase_II_transcription_mediator_complex_subunit_9
jg11731	IPR001085	Serine_hydroxymethyltransferase	IPR015424	Pyridoxal_phosphate-dependent_transferase	0PFHX	Interconversion_of_serine_and_glycine_(By_similarity)	GH13	alpha-amylase_(EC_3.2.1.1);_pullulanase_(EC_3.2.1.41);_cyclomaltodextrin_glucanotransferase_(EC_2.4.1.19);_cyclomaltodextrinase_(EC_3.2.1.54);_trehalose-6-phosphate_hydrolase_(EC_3.2.1.93);_oligo-alpha-glucosidase_(EC_3.2.1.10);_maltogenic_amylase_(EC_3.2.1.133);_neopullulanase_(EC_3.2.1.135);_alpha-glucosidase_(EC_3.2.1.20);_maltotetraose-forming_alpha-amylase_(EC_3.2.1.60);_isoamylase_(EC_3.2.1…	2.1.2.1	Glycine hydroxymethyltransferase.	00260	Glycine,_serine_and_threonine_metabolism	00460	Cyanoamino_acid_metabolism	00630	Glyoxylate_and_dicarboxylate_metabolism	00670	One_carbon_pool_by_folate	00680	Methane_metabolism		PF00464	Serine_hydroxymethyltransferase	SSF53383	PLP-dependent transferases
jg11732	IPR021833	Protein_of_unknown_function_DUF3425	0PRCU	Domain_of_unknown_function_(DUF3425)	PF11905	Domain_of_unknown_function_(DUF3425)
jg11733	IPR023753	Pyridine_nucleotide-disulphide_oxidoreductase_FAD/NAD(P)-binding_domain	IPR010795	Prenylcysteine_lyase	IPR017046	Prenylcysteine_oxidase	0PGAB	Prenylcysteine		PF13450	NAD(P)-binding_Rossmann-like_domain	PF07156	Prenylcysteine_lyase	SSF51905	FAD/NAD(P)-binding domain
jg11734	IPR007320	Programmed_cell_death_protein_2_C-terminal	0PGR8	PDCD2_C_domain_protein		PF04194	Programmed_cell_death_protein_2_C-terminal_putative_domain_
jg11737	IPR020846	Major_facilitator_superfamily_domain	IPR005828	Major_facilitator__sugar_transporter-like	IPR003663	Sugar/inositol_transporter	0PJ41	glucose_transporter	PF00083	Sugar_(and_other)_transporter	2A1	the_major_facilitator_superfamily_(mfs)	SSF103473	MFS general substrate transporter	TIGR00879	MFS_transporter_sugar_porter_(SP)_family
jg11738	0PIN4	Protein_of_unknown_function_(DUF3433)
jg11739	IPR021840	Protein_of_unknown_function_DUF3433	0PIN4	Protein_of_unknown_function_(DUF3433)	PF11915	Protein_of_unknown_function_(DUF3433)
jg1174	0PPSJ	mucin_family_signaling_protein_Msb2
jg11740	IPR027417	P-loop_containing_nucleoside_triphosphate_hydrolase	0PH43	structural_maintenance_of_chromosomes_protein		SSF52540	P-loop containing nucleoside triphosphate hydrolases
jg11741	IPR002656	Acyltransferase_3	0PMTM	acyltransferase	PF01757	Acyltransferase_family
jg11742	IPR016024	Armadillo-type_fold	IPR013918	Nucleotide_exchange_factor_Fes1	0QD6U	Nucleotide_exchange_factor_Fes1	PF08609	Nucleotide_exchange_factor_Fes1	SSF48371	ARM repeat
jg11743	IPR021838	Protein_of_unknown_function_DUF3431	0PW66	Protein_of_unknown_function_(DUF3431)	PF11913	Protein_of_unknown_function_(DUF3431)
jg11744	IPR006600	HTH_CenpB-type_DNA-binding_domain	0PMEY	Pogo_transposable_element	PF03221	Tc5_transposase_DNA-binding_domain
jg11747	IPR021858	Protein_of_unknown_function_DUF3468	IPR001138	Zn(2)-C6_fungal-type_DNA-binding_domain	0PSGR	C6_transcription_factor	PF11951	Fungal_specific_transcription_factor_domain	PF00172	Fungal_Zn(2)-Cys(6)_binuclear_cluster_domain	SSF57701	Zn2/Cys6 DNA-binding domain
jg11748	IPR015590	Aldehyde_dehydrogenase_domain	IPR016161	Aldehyde/histidinol_dehydrogenase	IPR010061	Methylmalonate-semialdehyde_dehydrogenase	0PFAG	Methylmalonate-semialdehyde_dehydrogenase	1.2.1.27	Methylmalonate-semialdehyde dehydrogenase (CoA acylating).	1.2.1.18	Malonate-semialdehyde dehydrogenase (acetylating).		00280	Valine,_leucine_and_isoleucine_degradation	00410	beta-Alanine_metabolism	00640	Propanoate_metabolism	00562	Inositol_phosphate_metabolism		PF00171	Aldehyde_dehydrogenase_family	SSF53720	ALDH-like	TIGR01722	methylmalonate-semialdehyde_dehydrogenase_(acylating)
jg11749	IPR002293	Amino_acid/polyamine_transporter_I	0PIX6	Gaba_permease		PF13520	Amino_acid_permease	2A3	the_amino_acid-polyamine-organocation_(apc)_family
jg1175	IPR005062	SAC3/GANP/THP3	0PG7F	SAC3_GANP_domain_protein	PF03399	SAC3/GANP/Nin1/mts3/eIF-3_p25_family	3A22	the_transcription-coupled_trex/tap_nuclear_mrna_export_complex_(trex)_family
jg11750	IPR015424	Pyridoxal_phosphate-dependent_transferase	IPR005814	Aminotransferase_class-III	0QDUU	Aminotransferase	PF00202	Aminotransferase_class-III	SSF53383	PLP-dependent transferases
jg11751	IPR017853	Glycoside_hydrolase_superfamily	0PGUY	Glucanases_play_a_role_in_cell_expansion_during_growth,_in_cell-cell_fusion_during_mating,_and_in_spore_release_during_sporulation._This_enzyme_may_be_involved_in_beta-glucan_degradation._Acive_on_laminarin_and_lichenan	GH17	glucan_endo-1,3-beta-glucosidase_(EC_3.2.1.39);_glucan_1,3-beta-glucosidase_(EC_3.2.1.58);_licheninase_(EC_3.2.1.73);_beta-1,3-glucanosyltransglycosylase_(EC_2.4.1.-).		SSF51445	(Trans)glycosidases
jg11752	IPR012942	Sensitivity_To_Red_Light_Reduced-like_SRR1	0PPV0	SRR1	PF07985	SRR1
jg11753	IPR011701	Major_facilitator_superfamily	IPR020846	Major_facilitator_superfamily_domain	0PJXR	Major_Facilitator_Superfamily	PF07690	Major_Facilitator_Superfamily	2A1	the_major_facilitator_superfamily_(mfs)	SSF103473	MFS general substrate transporter
jg11755	IPR002575	Aminoglycoside_phosphotransferase	IPR011009	Protein_kinase-like_domain	0PKQ3	Phosphotransferase_enzyme_family	PF01636	Phosphotransferase_enzyme_family	SSF56112	Protein kinase-like (PK-like)
jg11756	IPR009081	Acyl_carrier_protein-like	IPR029063	S-adenosyl-L-methionine-dependent_methyltransferase	IPR016039	Thiolase-like	IPR014030	Beta-ketoacyl_synthase_N-terminal	IPR014043	Acyl_transferase	IPR014031	Beta-ketoacyl_synthase_C-terminal		IPR020807	Polyketide_synthase_dehydratase_domain	IPR016035	Acyl_transferase/acyl_hydrolase/lysophospholipase	IPR013217	Methyltransferase_type_12	IPR016036	Malonyl-CoA_ACP_transacylase_ACP-binding	IPR020801	Polyketide_synthase_acyl_transferase_domain	IPR020841	Polyketide_synthase_beta-ketoacyl_synthase_domain	0QD85	PKS_DH	PF00550	Phosphopantetheine_attachment_site	PF00109	Beta-ketoacyl_synthase_N-terminal_domain	PF00698	Acyl_transferase_domain	PF02801	Beta-ketoacyl_synthase_C-terminal_domain	PF16197	Ketoacyl-synthetase_C-terminal_extension	PF14765	Polyketide_synthase_dehydratase	PF08242	Methyltransferase_domain			SSF47336	ACP-like	SSF53335	S-adenosyl-L-methionine-dependent methyltransferases
SSF53901	SSF52151	FabD/lysophospholipase-like	SSF55048	Probable ACP-binding domain of malonyl-CoA ACP transacylase
jg11757	IPR016166	FAD-binding_type_2	IPR006094	FAD_linked_oxidase_N-terminal	IPR016164	FAD-linked_oxidase-like_C-terminal	0PKHU	Berberine_and_berberine_like_		PF01565	FAD_binding_domain_	SSF56176	FAD-binding/transporter-associated domain-like	SSF55103	FAD-linked oxidases, C-terminal domain
jg11758	IPR001005	SANT/Myb_domain	IPR009057	Homeodomain-like	0PIZZ	Dna-binding_protein			PF00249	Myb-like_DNA-binding_domain		SSF46689	Homeodomain-like
jg11759	IPR013813	Endoribonuclease_L-PSP/chorismate_mutase-like	IPR006175	YjgF/YER057c/UK114_family	0PQ35	L-PSP_endoribonuclease_family_protein_Brt1	PF01042	Endoribonuclease_L-PSP	SSF55298	YjgF-like
jg1176	IPR011993	Pleckstrin-homology_domain_(PH_domain)/Phosphotyrosine-binding_domain_(PTB)	IPR011991	Winged_helix-turn-helix_DNA-binding_domain	IPR001876	Zinc_finger_RanBP2-type		IPR021648	Vacuolar_protein_sorting_protein_36_GLUE_domain	IPR007286	EAP30	0PJAT	vacuolar_protein_sorting_protein		PF16988	Vacuolar_protein_sorting_36_NZF-N_zinc-finger_domain	PF11605	Vacuolar_protein_sorting_protein_36_Vps36	PF04157	EAP30/Vps36_family		SSF50729	PH domain-like	SSF46785	Winged helix DNA-binding domain	SSF90209	Ran binding protein zinc finger-like
jg11760	IPR001138	Zn(2)-C6_fungal-type_DNA-binding_domain	IPR007219	Transcription_factor_domain_fungi	0PMHC	Fungal_specific_transcription_factor_domain_	PF00172	Fungal_Zn(2)-Cys(6)_binuclear_cluster_domain	PF04082	Fungal_specific_transcription_factor_domain_			SSF57701	Zn2/Cys6 DNA-binding domain
jg11761	IPR002347	Glucose/ribitol_dehydrogenase	IPR016040	NAD(P)-binding_domain	0PW41	short_chain_dehydrogenase	GH92	mannosyl-oligosaccharide_alpha-1,2-mannosidase_(EC_3.2.1.113);_mannosyl-oligosaccharide_alpha-1,3-mannosidase_(EC_3.2.1.-);	PF13561	Enoyl-(Acyl_carrier_protein)_reductase	SSF51735	NAD(P)-binding Rossmann-fold domains
jg11762	IPR023753	Pyridine_nucleotide-disulphide_oxidoreductase_FAD/NAD(P)-binding_domain	IPR020946	Flavin_monooxygenase-like	0PUQX	Flavin-binding_monooxygenase-like	PF00743	Flavin-binding_monooxygenase-like	SSF51905	FAD/NAD(P)-binding domain
jg11764	IPR001138	Zn(2)-C6_fungal-type_DNA-binding_domain	0PYSC	NA		SSF57701	Zn2/Cys6 DNA-binding domain
jg11765	IPR013057	Amino_acid_transporter_transmembrane_domain	0PJ18	amino_acid	PF01490	Transmembrane_amino_acid_transporter_protein	2A18	the_amino_acid/auxin_permease_(aaap)_family
jg11766	IPR015590	Aldehyde_dehydrogenase_domain	IPR016161	Aldehyde/histidinol_dehydrogenase	IPR029041	FAD-linked_oxidoreductase-like	IPR002872	Proline_dehydrogenase_domain	0PUWT	Aldehyde_dehydrogenase_family	1.5.5.2	Proline dehydrogenase.	00330	Arginine_and_proline_metabolism		PF00171	Aldehyde_dehydrogenase_family	PF01619	Proline_dehydrogenase	SSF53720	ALDH-like	SSF51730	FAD-linked oxidoreductase
jg11767	IPR016040	NAD(P)-binding_domain	IPR028939	Pyrroline-5-carboxylate_reductase_catalytic_N-terminal	IPR000304	Pyrroline-5-carboxylate_reductase	IPR029036	Pyrroline-5-carboxylate_reductase_dimerisation_domain	IPR008927	6-phosphogluconate_dehydrogenase_C-terminal_domain-like	0PVXZ	NADP_oxidoreductase_coenzyme_F420-dependent	1.5.1.2	Pyrroline-5-carboxylate reductase.	00330	Arginine_and_proline_metabolism		PF03807	NADP_oxidoreductase_coenzyme_F420-dependent	PF14748	Pyrroline-5-carboxylate_reductase_dimerisation	SSF51735	NAD(P)-binding Rossmann-fold domains	SSF48179	6-phosphogluconate dehydrogenase C-terminal domain-like
jg11768	IPR016040	NAD(P)-binding_domain	IPR028939	Pyrroline-5-carboxylate_reductase_catalytic_N-terminal	IPR000304	Pyrroline-5-carboxylate_reductase	IPR029036	Pyrroline-5-carboxylate_reductase_dimerisation_domain	IPR008927	6-phosphogluconate_dehydrogenase_C-terminal_domain-like	0Q1V4	Inherit_from_KOG:_pyrroline-5-carboxylate_reductase	1.5.1.2	Pyrroline-5-carboxylate reductase.	00330	Arginine_and_proline_metabolism	PF03807	NADP_oxidoreductase_coenzyme_F420-dependent	PF14748	Pyrroline-5-carboxylate_reductase_dimerisation	SSF51735	NAD(P)-binding Rossmann-fold domains	SSF48179	6-phosphogluconate dehydrogenase C-terminal domain-like
jg11769	0PS3Y	NA
jg1177	0Q287	NA
jg11770	IPR001128	Cytochrome_P450	IPR002403	Cytochrome_P450_E-class_group_IV	0PK1A	Cytochrome_p450		PF00067	Cytochrome_P450	SSF48264	Cytochrome P450
jg11771	IPR021858	Protein_of_unknown_function_DUF3468	IPR001138	Zn(2)-C6_fungal-type_DNA-binding_domain	0PM01	NA	PF11951	Fungal_specific_transcription_factor_domain	PF00172	Fungal_Zn(2)-Cys(6)_binuclear_cluster_domain		SSF57701	Zn2/Cys6 DNA-binding domain
jg11772	0PNID	Conserved_hypothetical_protein
jg11773	0PRKZ	Inherit_from_NOG:_Conserved_hypothetical,_protein
jg11774	IPR008991	Translation_protein_SH3-like_domain	IPR012340	Nucleic_acid-binding_OB-fold	0PN96	Woronin_body_major_protein	SSF50104	Translation proteins SH3-like domain	SSF50249	Nucleic acid-binding proteins
jg11775	IPR011011	Zinc_finger_FYVE/PHD-type	IPR019787	Zinc_finger_PHD-finger	IPR001965	Zinc_finger_PHD-type	0QDBI	transcriptional_regulator_(Cti6)	PF00628	PHD-finger		SSF57903	FYVE/PHD zinc finger
jg11777	0PK12	NA
jg11778	IPR029071	Ubiquitin-related_domain	IPR000626	Ubiquitin_domain	IPR019956	Ubiquitin	IPR001975	Ribosomal_protein_L40e	0QEEQ	ubiquitin-60S_ribosomal_protein_L40_fusion_protein		PF00240	Ubiquitin_family	PF01020	Ribosomal_L40e_family	3A25	the_symbiont-specific_erad-like_machinery_(selma)_family			SSF54236	Ubiquitin-like
jg1178	IPR006913	Glutathione-dependent_formaldehyde-activating_enzyme/centromere_protein_V	IPR011057	Mss4-like	0PYXC	Glutathione-dependent_formaldehyde-activating_enzyme	4.4.1.22	S-(hydroxymethyl)glutathione synthase.	00680	Methane_metabolism	PF04828	Glutathione-dependent_formaldehyde-activating_enzyme	SSF51316	Mss4-like
jg11780	IPR023753	Pyridine_nucleotide-disulphide_oxidoreductase_FAD/NAD(P)-binding_domain	IPR007867	Glucose-methanol-choline_oxidoreductase_C-terminal	IPR000172	Glucose-methanol-choline_oxidoreductase_N-terminal	IPR012400	Long-chain-alcohol_oxidase	0PH8X	Long_chain_fatty		PF05199	GMC_oxidoreductase	PF00732	GMC_oxidoreductase	SSF51905	FAD/NAD(P)-binding domain
jg11781	IPR012336	Thioredoxin-like_fold	IPR004046	Glutathione_S-transferase_C-terminal	IPR004045	Glutathione_S-transferase_N-terminal	IPR010987	Glutathione_S-transferase_C-terminal-like	0Q120	Glutathione_S-transferase,_N-terminal_domain		PF00043	Glutathione_S-transferase_C-terminal_domain	PF02798	Glutathione_S-transferase_N-terminal_domain	SSF52833	Thioredoxin-like	SSF47616	GST C-terminal domain-like
jg11782	0Q2PB	Arylsulfotransferase_(ASST)	PF14269	Arylsulfotransferase_(ASST)
jg11785	IPR011009	Protein_kinase-like_domain	IPR000719	Protein_kinase_domain	0PUBJ	STYKc	GH29	alpha-L-fucosidase_(EC_3.2.1.51)	PF00069	Protein_kinase_domain	9B106	the_pock_size-determining_protein_(psdp)_family	SSF56112	Protein kinase-like (PK-like)
jg11786	IPR007312	Phosphoesterase	0PH8E	acid_phosphatase		PF04185	Phosphoesterase_family
jg11788	0PYZQ	NA
jg11789	IPR001138	Zn(2)-C6_fungal-type_DNA-binding_domain	IPR007219	Transcription_factor_domain_fungi	IPR008979	Galactose-binding_domain-like	IPR011013	Galactose_mutarotase-like_domain	IPR029411	Rhamnogalacturonan_lyase_domain_III	IPR029413	Rhamnogalacturonan_lyase_domain_II	IPR013784	Carbohydrate-binding-like_fold	0PIS3	Pectinolytic_enzymes_consist_of_four_classes_of_enzymes_pectin_lyase,_polygalacturonase,_pectin_methylesterase_and_rhamnogalacturonase._Degrades_the_rhamnogalacturonan_I_(RG-I)_backbone_of_pectin	PL4	rhamnogalacturonan_lyase_(EC_4.2.2.-).		PF00172	Fungal_Zn(2)-Cys(6)_binuclear_cluster_domain	PF04082	Fungal_specific_transcription_factor_domain_	PF14683	Polysaccharide_lyase_family_4_domain_III	PF14686	Polysaccharide_lyase_family_4_domain_II			SSF57701	Zn2/Cys6 DNA-binding domain	SSF49785	Galactose-binding domain-like	SSF74650	Galactose mutarotase-like	SSF49452	Starch-binding domain-like
jg11790	IPR009288	Gamma-glutamylcyclotransferase_AIG2-like	IPR013024	Butirosin_biosynthesis_BtrG-like	0PX6K	AIG2-like_family	PF06094	Gamma-glutamyl_cyclotransferase_AIG2-like	SSF110857	Gamma-glutamyl cyclotransferase-like
jg11791	IPR000994	Peptidase_M24_structural_domain	IPR028980	Creatinase/Aminopeptidase_P_N-terminal	IPR000587	Creatinase_N-terminal	0PKWI	Metallopeptidase_family_M24	GH84	N-acetyl_beta-glucosaminidase_(EC_3.2.1.52);_hyaluronidase_(EC_3.2.1.35)		PF00557	Metallopeptidase_family_M24	PF01321	Creatinase/Prolidase_N-terminal_domain	SSF55920	Creatinase/aminopeptidase	SSF53092	Creatinase/prolidase N-terminal domain
jg11792	IPR020846	Major_facilitator_superfamily_domain	IPR005828	Major_facilitator__sugar_transporter-like	0PGDX	Metabolite_transport_protein	PF00083	Sugar_(and_other)_transporter	2A1	the_major_facilitator_superfamily_(mfs)	SSF103473	MFS general substrate transporter
jg11793	IPR011009	Protein_kinase-like_domain	0PIY2	Found_in_mitochondrial_proteome_protein_29	SSF56112	Protein kinase-like (PK-like)
jg11794	IPR001338	Hydrophobin	PF01185	Fungal_hydrophobin
jg11798	IPR011701	Major_facilitator_superfamily	IPR020846	Major_facilitator_superfamily_domain	0QEI1	Major_Facilitator_Superfamily	PF07690	Major_Facilitator_Superfamily	2A1	the_major_facilitator_superfamily_(mfs)	SSF103473	MFS general substrate transporter
jg11799	IPR020846	Major_facilitator_superfamily_domain	IPR005828	Major_facilitator__sugar_transporter-like	IPR003663	Sugar/inositol_transporter	0PVSJ	Sugar_(and_other)_transporter	PF00083	Sugar_(and_other)_transporter	2A1	the_major_facilitator_superfamily_(mfs)	SSF103473	MFS general substrate transporter	TIGR00879	MFS_transporter_sugar_porter_(SP)_family
jg118	0PH31	pentatricopeptide_repeat_protein
jg1180	0PSCM	NA	SSF54768	dsRNA-binding domain-like
[truncated: 8,785 more rows]

## Sheet: phiSpGeneFunctionalAnnotation
g3071	IPR012479	SAP30-binding_protein	0PPRM	conserved_hypothetical_protein	PF07818	HCNGP-like_protein
[truncated: 8,464 more rows]

[truncated: 9 more sheets: EnrichmentSpecificGenes, over, under, pathway, phiSclUpregulated, phiSclDownregulated, phiSpUpregulated, phiSpDownregulated, SymDiffDEPhiSpPhiScl]
